# Supplementary material for: Combining Genome and Gene Co-expression Network Analyses for the Identification of Genes Potentially Regulating Salt Tolerance in Rice
Source: Front Plant Sci. 2021 Aug 26;12:704549. doi: 10.3389/fpls.2021.704549 (PMC8427287; doi:10.3389/fpls.2021.704549)
Supplement: Supplementary File 1 — Differentially Expressed Genes in seedling leaves, flag leaves, second leaves. [file Data_Sheet_1.xlsx]

## Sheet: Deseq_Seedling laef
The differentially expression profile at seedling leaf
LOC id	baseMean	baseMeanA	baseMeanB	foldChange	log2FoldChange	pval	padj
LOC_Os01g15000	122.754	210.041	35.4679	0.168862	-2.56608	3.00333e-06	0.000632964
LOC_Os01g16030	11.9268	4.15238	19.7012	4.74456	2.24627	0.000802863	0.0437637
LOC_Os01g20830	723.452	478.553	968.351	2.0235	1.01685	1.68304e-06	0.000408071
LOC_Os01g20860	103.546	144.629	62.4631	0.431884	-1.21128	3.37306e-05	0.00408917
LOC_Os01g21034	27.3441	8.06846	46.6198	5.77802	2.53058	1.58684e-05	0.00233743
LOC_Os01g21250	8319.83	5608.33	11031.3	1.96695	0.975963	4.91293e-07	0.00015296
LOC_Os01g22640	58.1776	32.963	83.3923	2.52988	1.33907	3.07761e-05	0.00383741
LOC_Os01g22900	384.88	564.955	204.804	0.362514	-1.46389	4.80196e-06	0.000901124
LOC_Os01g23680	1213.41	888.989	1537.82	1.72986	0.790651	0.000155557	0.012977
LOC_Os01g32780	168.555	322.078	15.0313	0.0466696	-4.42137	1.1489e-06	0.000298202
LOC_Os01g34080	568.408	866.179	270.637	0.312449	-1.67831	5.09159e-15	1.39499e-11
LOC_Os01g36720	113.113	74.1031	152.123	2.05286	1.03764	0.000753678	0.0420555
LOC_Os01g37470	135.392	178.634	92.151	0.515866	-0.954933	0.000672284	0.0394416
LOC_Os01g38530	42.5866	66.2669	18.9062	0.285304	-1.80943	1.91424e-05	0.00263549
LOC_Os01g39860	59.2287	86.7202	31.7372	0.365972	-1.45019	0.000117902	0.0108399
LOC_Os01g40280	305.172	405.878	204.465	0.503759	-0.989193	0.000629332	0.0375677
LOC_Os01g40630	3823.12	2753.26	4892.98	1.77716	0.829575	0.000115849	0.010796
LOC_Os01g42140	56.6557	85.559	27.7525	0.324367	-1.6243	1.24894e-05	0.00190374
LOC_Os01g42380	90.5033	138.196	42.8106	0.309781	-1.69068	6.49684e-06	0.00114103
LOC_Os01g42410	11.1772	21.2722	1.08212	0.0508699	-4.29704	8.01298e-06	0.00134687
LOC_Os01g42730	430.061	309.126	550.996	1.78244	0.83385	0.000223917	0.0169941
LOC_Os01g43230	26.7159	11.2772	42.1545	3.73801	1.90227	0.00044862	0.028718
LOC_Os01g43460	56.9366	108.638	5.235	0.0481875	-4.3752	3.90141e-05	0.00461652
LOC_Os01g44390	422.982	288.441	557.522	1.93288	0.950751	1.65567e-05	0.00238325
LOC_Os01g45640	83.7027	144.927	22.4785	0.155103	-2.6887	2.22979e-15	6.78796e-12
LOC_Os01g45914	1122.42	528.871	1715.97	3.2446	1.69804	0.000779832	0.0429033
LOC_Os01g46970	88.9933	127.034	50.9522	0.40109	-1.318	0.0002078	0.0162202
LOC_Os01g47690	164.112	246.606	81.6176	0.330963	-1.59526	7.98383e-10	6.07614e-07
LOC_Os01g50400	26.4435	46.0156	6.87134	0.149326	-2.74346	5.17573e-06	0.000951708
LOC_Os01g50910	44.3295	82.2303	6.42867	0.0781788	-3.67708	4.65947e-07	0.000146736
LOC_Os01g52110	9368.24	12216.5	6519.94	0.533697	-0.905907	1.16861e-06	0.00029923
LOC_Os01g53060	1768.06	1362.66	2173.45	1.595	0.673556	0.000310627	0.0219911
LOC_Os01g53294	257.591	380.462	134.719	0.354093	-1.4978	6.82867e-10	5.34549e-07
LOC_Os01g53880	227.891	294.1	161.682	0.54975	-0.863152	0.000801074	0.0437637
LOC_Os01g54620	117.887	70.721	165.052	2.33385	1.22271	1.11758e-05	0.00173974
LOC_Os01g54630	19.3874	4.07838	34.6964	8.50741	3.08872	0.00025982	0.0190931
LOC_Os01g55510	194.835	135.489	254.181	1.87603	0.907684	7.9303e-05	0.00801751
LOC_Os01g57450	189.821	244.537	135.106	0.552496	-0.855963	0.000533233	0.0329043
LOC_Os01g58620	245.503	321.101	169.904	0.529129	-0.918309	0.0002304	0.0174378
LOC_Os01g59730	33.846	16.5985	51.0935	3.07819	1.62208	0.000752584	0.0420555
LOC_Os01g60770	49.3168	22.7303	75.9032	3.33929	1.73954	0.000501638	0.0314505
LOC_Os01g60780	95.0288	60.1217	129.936	2.16122	1.11184	0.000144947	0.0124102
LOC_Os01g60790	396.49	278.504	514.476	1.84728	0.885403	0.000870263	0.0461189
LOC_Os01g61180	672.86	877.595	468.125	0.533418	-0.906662	1.66144e-05	0.00238325
LOC_Os01g61630	152.185	199.88	104.49	0.522764	-0.935769	0.000721005	0.0410688
LOC_Os01g62980	655.138	926.862	383.414	0.413669	-1.27345	0.000219806	0.016869
LOC_Os01g64640	118.665	79.021	158.308	2.00337	1.00243	0.000727001	0.0413244
LOC_Os01g64870	846.717	1136.47	556.965	0.490084	-1.0289	3.18061e-07	0.000113936
LOC_Os01g65250	69.2608	41.293	97.2287	2.35461	1.23549	0.000206759	0.0161851
LOC_Os01g65260	6757.17	5077.05	8437.29	1.66185	0.732789	9.55681e-05	0.00938486
LOC_Os01g65520	146.135	211.349	80.921	0.382878	-1.38504	3.31488e-07	0.000114189
LOC_Os01g65650	892.138	1172.94	611.33	0.521193	-0.940111	1.06126e-05	0.00166151
LOC_Os01g65690	14.8825	2.91337	26.8516	9.21667	3.20425	4.94909e-06	0.000916183
LOC_Os01g65880	562.313	399.523	725.103	1.81492	0.859905	5.09222e-05	0.00564845
LOC_Os01g66890	498.245	288.182	708.307	2.45784	1.29739	1.75933e-06	0.000419149
LOC_Os01g66970	70.545	40.329	100.761	2.49848	1.32105	0.000104943	0.0100532
LOC_Os01g67370	397.405	227.621	567.19	2.49181	1.3172	2.89302e-10	2.64209e-07
LOC_Os01g67420	36.7929	56.6282	16.9575	0.299454	-1.7396	7.14908e-05	0.00736355
LOC_Os01g68960	77.0069	118.689	35.3244	0.29762	-1.74846	2.8052e-06	0.000595789
LOC_Os01g69060	845.277	640.553	1050	1.63921	0.712999	0.000301952	0.0214323
LOC_Os01g69950	2710.88	2128.47	3293.3	1.54726	0.629717	0.000603417	0.0364954
LOC_Os01g70050	17.9851	6.50254	29.4677	4.53172	2.18006	0.000340742	0.0235749
LOC_Os01g70130	121.439	161.584	81.2945	0.50311	-0.991054	0.000399465	0.0262459
LOC_Os01g70240	33.515	17.4511	49.5789	2.84103	1.50641	0.000257377	0.019007
LOC_Os01g70820	429.545	302.844	556.246	1.83674	0.877148	0.000483472	0.0305211
LOC_Os01g71190	4526.38	3111.18	5941.59	1.90976	0.933388	6.95639e-07	0.000196486
LOC_Os01g71300	584.365	769.211	399.52	0.51939	-0.94511	0.000168676	0.0137541
LOC_Os01g71624	239.901	333.224	146.578	0.439878	-1.18483	1.57335e-06	0.000384882
LOC_Os01g72480	326.165	237.038	415.292	1.75201	0.809011	0.000352259	0.024128
LOC_Os01g73110	19.8837	33.3737	6.39376	0.191581	-2.38397	8.53435e-05	0.00853373
LOC_Os02g01210	265.64	187.569	343.711	1.83245	0.873773	0.000141894	0.0122638
LOC_Os02g01280	176.426	238.553	114.298	0.479132	-1.0615	2.97924e-05	0.00376153
LOC_Os02g02380	364.641	261.12	468.161	1.7929	0.842292	0.000161346	0.0133552
LOC_Os02g02410	2831.3	3662.49	2000.11	0.546106	-0.872747	2.73498e-06	0.000590023
LOC_Os02g03330	2147.76	1522.28	2773.24	1.82176	0.865337	3.12897e-06	0.00064945
LOC_Os02g04840	176.998	229.981	124.016	0.539242	-0.890994	0.000756368	0.0421199
LOC_Os02g06640	8220.46	10414.2	6026.74	0.578705	-0.789101	5.15137e-05	0.00566816
LOC_Os02g06840	350.213	242.204	458.223	1.89189	0.919826	0.000181209	0.0146453
LOC_Os02g08100	1696.98	2164.12	1229.83	0.568281	-0.815324	6.63576e-05	0.00686062
LOC_Os02g09810	98.6721	163.702	33.6423	0.205509	-2.28273	0.000452002	0.028867
LOC_Os02g09940	3280.22	2472.84	4087.6	1.653	0.725083	0.000155568	0.012977
LOC_Os02g10290	162.369	223.022	101.717	0.456084	-1.13263	1.1272e-05	0.00174481
LOC_Os02g10310	1495.05	1986.9	1003.2	0.504907	-0.985911	3.04856e-05	0.0038314
LOC_Os02g11770	173.394	120.282	226.506	1.88313	0.91313	0.000438486	0.028334
LOC_Os02g12480	4.72646	9.45291	0	0	#NAME?	0.000656807	0.0387828
LOC_Os02g15930	217.354	379.543	55.1658	0.145348	-2.78242	2.65001e-26	3.63025e-22
LOC_Os02g26470	38.2983	60.096	16.5006	0.274571	-1.86475	4.61383e-05	0.00522354
LOC_Os02g28170	57.8706	81.4086	34.3326	0.421732	-1.2456	0.000347944	0.0238922
LOC_Os02g32520	376.543	675.861	77.225	0.114262	-3.12959	5.81683e-11	6.37478e-08
LOC_Os02g34600	199.364	256.823	141.904	0.552537	-0.855856	0.000861281	0.0459093
LOC_Os02g35180	1256.66	945.096	1568.22	1.65932	0.730595	0.000139964	0.0121737
LOC_Os02g36490	185.011	245.43	124.592	0.507647	-0.978104	0.000138202	0.0121237
LOC_Os02g37654	852.683	592.867	1112.5	1.87648	0.908025	3.70164e-06	0.000720722
LOC_Os02g37690	351.294	229.34	473.248	2.06352	1.04511	7.34295e-07	0.000203214
LOC_Os02g39570	461.025	331.334	590.717	1.78284	0.834181	0.000143893	0.0123586
LOC_Os02g39930	606.326	918.555	294.097	0.320174	-1.64307	0.000292492	0.0209235
LOC_Os02g41580	311.135	427.544	194.727	0.455454	-1.13462	4.47641e-05	0.00513173
LOC_Os02g41680	144.63	203.359	85.9009	0.422411	-1.24328	3.81603e-06	0.000736278
LOC_Os02g41840	21.5032	35.5041	7.5022	0.211305	-2.2426	0.00070016	0.0407444
LOC_Os02g43194	57.1614	31.9943	82.3284	2.57322	1.36357	0.000475196	0.0301375
LOC_Os02g44940	434.704	309.932	559.475	1.80516	0.852123	2.8639e-05	0.00364955
LOC_Os02g45000	400.344	307.631	493.058	1.60276	0.680558	0.000928146	0.0483305
LOC_Os02g46970	274.097	145.839	402.354	2.75889	1.46409	0.000510776	0.0319388
LOC_Os02g47620	6849.47	5245.33	8453.61	1.61164	0.688533	0.000522508	0.0324988
LOC_Os02g47744	660.294	497.918	822.669	1.65222	0.724404	0.000735992	0.0415999
LOC_Os02g48560	15175	11679.7	18670.3	1.59853	0.676745	0.00010303	0.00992616
LOC_Os02g48630	90.2175	120.741	59.6944	0.494401	-1.01625	0.000953445	0.0490679
LOC_Os02g50320	142.063	198.911	85.2157	0.428411	-1.22293	9.65132e-06	0.00155545
LOC_Os02g50570	197.699	267.103	128.296	0.480326	-1.05791	0.000212284	0.0165232
LOC_Os02g50810	92.9093	59.1767	126.642	2.14006	1.09765	0.000153184	0.0129136
LOC_Os02g50845	69.1251	98.2263	40.024	0.407468	-1.29524	0.000185866	0.01489
LOC_Os02g51470	19550.1	14714.5	24385.6	1.65726	0.728796	8.92782e-05	0.00886248
LOC_Os02g51970	14.1092	24.2199	3.99848	0.16509	-2.59867	0.00015583	0.012977
LOC_Os02g52210	371.292	488.481	254.103	0.520191	-0.942888	1.25073e-05	0.00190374
LOC_Os02g53180	497.661	653.415	341.908	0.523263	-0.934393	1.7154e-05	0.00244784
LOC_Os02g53200	271.437	148.515	394.359	2.65535	1.4089	0.000119186	0.0109213
LOC_Os02g54240	11.1313	22.2626	0	0	#NAME?	8.1383e-07	0.000222973
LOC_Os02g54254	211.867	347.561	76.1738	0.219167	-2.1899	5.25833e-07	0.000160075
LOC_Os02g55870	69.5247	31.7866	107.263	3.37447	1.75466	7.54644e-08	3.3348e-05
LOC_Os02g57260	1057.52	1444.35	670.683	0.46435	-1.10671	4.31509e-08	2.07412e-05
LOC_Os02g57840	46.8731	74.4534	19.2928	0.259126	-1.94827	5.51018e-07	0.000164095
LOC_Os02g58100	634.41	468.279	800.54	1.70954	0.773606	8.87724e-05	0.00884432
LOC_Os03g01570	269.283	362.321	176.246	0.486436	-1.03968	2.29266e-05	0.00304923
LOC_Os03g01830	507.805	631.605	384.006	0.607986	-0.717891	0.000441313	0.0284496
LOC_Os03g01920	630.702	472.788	788.616	1.66801	0.738129	0.000366292	0.0247184
LOC_Os03g02750	898.68	1139.39	657.971	0.577477	-0.792164	0.000126892	0.0113244
LOC_Os03g03070	248.185	180.467	315.903	1.75047	0.807745	0.000259936	0.0190931
LOC_Os03g03720	90517.7	69676.3	111359	1.59823	0.676478	0.000247954	0.0185108
LOC_Os03g04680	514.223	337.422	691.024	2.04795	1.03418	3.51162e-06	0.000702273
LOC_Os03g04770	7266.13	8902.48	5629.77	0.632383	-0.661131	0.000711905	0.040805
LOC_Os03g05310	1377.39	1755.52	999.25	0.569203	-0.812985	3.08136e-05	0.00383741
LOC_Os03g05900	7.19691	13.6926	0.701202	0.0512102	-4.28742	0.000375728	0.0252309
LOC_Os03g06630	3531.05	2407.3	4654.79	1.93362	0.951301	7.22348e-05	0.00741232
LOC_Os03g07190	199.146	258.717	139.576	0.539494	-0.890322	0.000195867	0.0155547
LOC_Os03g07960	1754.67	1316.54	2192.8	1.66558	0.736023	0.000117236	0.0108399
LOC_Os03g11910	668.29	1020.76	315.816	0.309392	-1.69249	1.90761e-15	6.53309e-12
LOC_Os03g12250	184.548	127.219	241.878	1.90128	0.926967	0.000111704	0.0105533
LOC_Os03g12660	179.613	248.861	110.366	0.443482	-1.17305	0.000138443	0.0121237
LOC_Os03g14250	80.3636	54.4179	106.309	1.95358	0.966117	0.000697706	0.0407444
LOC_Os03g14370	51.2471	73.3215	29.1726	0.397873	-1.32962	0.000321135	0.0225025
LOC_Os03g14510	1102.64	859.037	1346.24	1.56715	0.648146	0.000782894	0.0429854
LOC_Os03g15960	702.914	1118.32	287.512	0.257094	-1.95963	3.76633e-12	6.06999e-09
LOC_Os03g16020	224.556	312.203	136.91	0.438528	-1.18926	6.07268e-06	0.00108039
LOC_Os03g16040	82.3052	131.788	32.8227	0.249058	-2.00545	3.44384e-06	0.000693783
LOC_Os03g16910	1178.25	1455.7	900.799	0.618807	-0.692438	0.000936188	0.0485789
LOC_Os03g17790	263.64	420.348	106.933	0.254392	-1.97488	4.75905e-06	0.00089923
LOC_Os03g18070	6417.95	4529.09	8306.81	1.8341	0.875073	8.75426e-07	0.000237474
LOC_Os03g18170	355.125	198.838	511.411	2.572	1.36289	1.377e-06	0.00034612
LOC_Os03g18870	371.228	538.386	204.069	0.379039	-1.39958	1.15371e-06	0.000298202
LOC_Os03g19240	3793.98	2895.74	4692.22	1.62039	0.696341	0.000165853	0.0136869
LOC_Os03g20020	378.521	500.247	256.794	0.513333	-0.962032	1.95171e-05	0.00264752
LOC_Os03g21040	777.452	1050.61	504.291	0.479997	-1.0589	5.62203e-07	0.000165626
LOC_Os03g21560	9083.2	6807.65	11358.8	1.66853	0.738576	0.000434488	0.0282088
LOC_Os03g22120	281.585	415.456	147.714	0.355548	-1.49189	2.15719e-08	1.20618e-05
LOC_Os03g27040	549.771	326.297	773.245	2.36976	1.24474	2.33482e-08	1.27939e-05
LOC_Os03g28160	491.888	301.736	682.041	2.26039	1.17657	0.000141814	0.0122638
LOC_Os03g28170	105.67	60.5099	150.83	2.49265	1.31768	2.21516e-06	0.000501578
LOC_Os03g29980	617.409	449.436	785.382	1.74749	0.80528	5.61219e-05	0.0061017
LOC_Os03g31550	1293.47	1734.48	852.472	0.491487	-1.02478	1.56798e-07	6.13707e-05
LOC_Os03g32499	531.969	386.551	677.386	1.75238	0.809317	3.74988e-05	0.00450611
LOC_Os03g39610	165988	133409	198566	1.4884	0.57376	0.000939423	0.0486547
LOC_Os03g40100	1625.73	1253.68	1997.77	1.59353	0.672223	0.000587222	0.0357527
LOC_Os03g42020	101.285	137.301	65.2679	0.475363	-1.0729	0.000179629	0.0145606
LOC_Os03g44150	391.543	503.987	279.1	0.553785	-0.852603	0.000120897	0.0109424
LOC_Os03g44380	222.952	287.731	158.173	0.549726	-0.863214	0.000196469	0.0155574
LOC_Os03g47500	164.315	211.053	117.576	0.557094	-0.844006	0.000628948	0.0375677
LOC_Os03g50960	461.802	675.365	248.24	0.367564	-1.44393	1.83766e-05	0.00259527
LOC_Os03g51150	131.273	80.5193	182.028	2.26067	1.17675	5.46579e-06	0.000994802
LOC_Os03g51350	18.8285	33.9245	3.73252	0.110024	-3.18411	7.54913e-05	0.00771758
LOC_Os03g51920	4941.27	6606.48	3276.06	0.495886	-1.01192	4.27629e-07	0.000141159
LOC_Os03g52680	602.981	228.856	977.105	4.26952	2.09408	9.42815e-06	0.00152848
LOC_Os03g53640	103.618	64.5749	142.661	2.20924	1.14355	0.000803458	0.0437637
LOC_Os03g53800	767.072	518.387	1015.76	1.95946	0.970455	4.80111e-05	0.00536901
LOC_Os03g53910	827.862	1108.95	546.778	0.49306	-1.02016	1.55974e-06	0.000384882
LOC_Os03g53950	320.497	227.587	413.407	1.81648	0.861144	8.14642e-05	0.00820573
LOC_Os03g54000	1416.29	989.429	1843.15	1.86284	0.897503	3.23522e-06	0.000661482
LOC_Os03g55240	1022.24	1320.48	723.996	0.548283	-0.867007	1.63137e-05	0.00237746
LOC_Os03g55720	10150.4	7522.64	12778.2	1.69864	0.764378	2.34521e-05	0.00307436
LOC_Os03g56370	698.625	473.79	923.461	1.94909	0.962803	3.19935e-06	0.000659066
LOC_Os03g58040	195.367	136.594	254.14	1.86055	0.895732	0.000275909	0.0200513
LOC_Os03g58170	639.037	819.678	458.395	0.559237	-0.838468	8.46321e-05	0.00849359
LOC_Os03g58230	895.937	573.226	1218.65	2.12594	1.0881	5.00579e-07	0.0001541
LOC_Os03g58470	9441.95	6694.96	12188.9	1.82061	0.864424	1.81756e-05	0.00258018
LOC_Os03g58910	435.3	593.648	276.951	0.466525	-1.09997	2.32971e-05	0.00306872
LOC_Os03g59070	129.447	170.898	87.9965	0.514905	-0.957621	0.000283804	0.0204086
LOC_Os03g59360	2277.05	2980.19	1573.92	0.528129	-0.921037	0.000709783	0.040805
LOC_Os03g60190	62.417	35.2642	89.5699	2.53997	1.34481	0.000128847	0.0114615
LOC_Os03g60560	69.7405	105.775	33.7058	0.318655	-1.64993	1.78329e-06	0.000421194
LOC_Os03g60570	23.2613	39.562	6.96058	0.175941	-2.50684	5.51598e-06	0.000994802
LOC_Os03g60580	755.355	1157.09	353.622	0.305613	-1.71022	4.56088e-06	0.00086777
LOC_Os03g61090	8096.4	5597.08	10595.7	1.89308	0.920735	4.53246e-07	0.000144396
LOC_Os03g62480	4.59402	9.18804	0	0	#NAME?	0.000511758	0.0319388
LOC_Os03g62610	804.783	606.643	1002.92	1.65323	0.725292	0.000214408	0.0165475
LOC_Os03g63540	29.303	14.0321	44.5739	3.17657	1.66747	5.52055e-05	0.00602598
LOC_Os03g64210	562.133	709.959	414.308	0.583565	-0.777034	9.76952e-05	0.00952545
LOC_Os04g01710	30.9843	50.3199	11.6488	0.231495	-2.11095	0.000736403	0.0415999
LOC_Os04g01740	135.735	256.251	15.2195	0.0593929	-4.07357	8.71625e-37	2.38808e-32
LOC_Os04g01780	560.151	756.571	363.73	0.480761	-1.05661	1.08395e-06	0.000285559
LOC_Os04g02050	2641.04	1304.19	3977.88	3.05007	1.60884	5.85766e-07	0.000170145
LOC_Os04g02960	115.531	65.1771	165.884	2.54513	1.34774	0.000530977	0.0328391
LOC_Os04g03050	95.9999	58.7735	133.226	2.26678	1.18064	1.04198e-05	0.00164071
LOC_Os04g08350	1393.2	1036.28	1750.12	1.68885	0.756041	0.000117504	0.0108399
LOC_Os04g08560	44.093	66.1855	22.0004	0.332406	-1.58898	4.39028e-05	0.00507532
LOC_Os04g11970	179.718	73.84	285.596	3.86776	1.9515	6.87146e-08	3.0863e-05
LOC_Os04g11980	7.08138	0.88682	13.2759	14.9703	3.90403	0.000171841	0.0139706
LOC_Os04g13210	42.1773	61.3785	22.9762	0.374336	-1.4176	0.0003222	0.0225195
LOC_Os04g16680	27752.1	20839.6	34664.7	1.6634	0.734139	7.7434e-05	0.00785755
LOC_Os04g16822	29.6176	12.0932	47.142	3.89821	1.96281	3.96395e-05	0.00466113
LOC_Os04g19740	39.5014	65.3025	13.7003	0.209798	-2.25293	1.38939e-07	5.59801e-05
LOC_Os04g24110	129.149	91.9825	166.315	1.80811	0.854486	0.00076636	0.0425035
LOC_Os04g27060	15.1109	28.5089	1.71298	0.0600859	-4.05683	0.000149321	0.0127359
LOC_Os04g28420	2092.34	2988.54	1196.15	0.400247	-1.32104	9.03537e-12	1.17882e-08
LOC_Os04g33390	211.529	127.88	295.179	2.30826	1.2068	0.000746891	0.041933
LOC_Os04g36560	775.702	1011.77	539.63	0.53335	-0.906844	1.93258e-05	0.00264744
LOC_Os04g37550	129.037	91.6679	166.405	1.81531	0.860212	0.000719318	0.0410581
LOC_Os04g37780	608.486	444.811	772.161	1.73593	0.795709	0.000262023	0.0191949
LOC_Os04g38220	168.518	102.146	234.89	2.29955	1.20135	1.8476e-07	7.0723e-05
LOC_Os04g38410	56309.2	45174.1	67444.4	1.49299	0.578204	0.000818356	0.0443109
LOC_Os04g40990	70.5043	137.976	3.03244	0.021978	-5.50779	1.89983e-05	0.00262886
LOC_Os04g43200	62.6449	122.059	3.23034	0.0264653	-5.23975	1.28955e-05	0.00195199
LOC_Os04g43400	58.0939	34.3282	81.8595	2.38461	1.25375	0.000692883	0.0405632
LOC_Os04g45000	752.125	535.256	968.994	1.81034	0.856259	0.000393785	0.0259349
LOC_Os04g45480	181.695	249.821	113.569	0.4546	-1.13733	0.000181832	0.0146525
LOC_Os04g46830	58.0961	29.013	87.1791	3.00483	1.58728	5.11489e-05	0.00565072
LOC_Os04g46990	672.138	500.458	843.818	1.68609	0.753682	8.9799e-05	0.008882
LOC_Os04g47310	155.655	112.058	199.252	1.7781	0.83034	0.000907539	0.0476336
LOC_Os04g48070	118.395	169.704	67.0857	0.395309	-1.33895	0.000628747	0.0375677
LOC_Os04g48410	992.085	1225.79	758.375	0.618681	-0.692733	0.000569283	0.0348931
LOC_Os04g48750	797.418	1012.66	582.177	0.574898	-0.798621	0.000168589	0.0137541
LOC_Os04g49210	21.4691	3.80019	39.1381	10.299	3.36443	1.13311e-08	6.89889e-06
LOC_Os04g50700	1051.55	719.869	1383.24	1.92151	0.942242	4.06017e-05	0.00471358
LOC_Os04g52110	7.97555	15.5702	0.380916	0.0244644	-5.35317	1.89045e-05	0.00262886
LOC_Os04g52500	549.063	725.945	372.181	0.512685	-0.963855	3.11981e-06	0.00064945
LOC_Os04g54810	71.5775	31.4332	111.722	3.55426	1.82955	3.67326e-09	2.58052e-06
LOC_Os04g55710	2132.85	1621.48	2644.22	1.63075	0.705535	0.000315008	0.0221866
LOC_Os05g02890	101.596	69.1856	134.007	1.93692	0.953763	0.000740209	0.0416895
LOC_Os05g03480	425.343	552.349	298.337	0.540124	-0.888638	3.21046e-05	0.00396217
LOC_Os05g03920	60.823	83.7204	37.9256	0.453003	-1.14241	0.000852182	0.0456017
LOC_Os05g04500	90.5249	52.0178	129.032	2.48054	1.31065	0.000388158	0.0256878
LOC_Os05g04584	836.785	1135.41	538.163	0.473982	-1.0771	1.44591e-07	5.7413e-05
LOC_Os05g04700	1119.53	1634.38	604.678	0.369975	-1.4345	0.000354701	0.0241743
LOC_Os05g05930	11.6618	22.9427	0.380916	0.0166029	-5.91242	9.01347e-08	3.79925e-05
LOC_Os05g06440	522.727	647.636	397.818	0.614261	-0.703076	0.000867615	0.0460677
LOC_Os05g07810	19.9026	37.7335	2.07159	0.0549004	-4.18704	8.81369e-09	5.61576e-06
LOC_Os05g07940	111.215	221.447	0.983168	0.00443974	-7.81531	5.89963e-07	0.000170145
LOC_Os05g08370	667.537	465.655	869.418	1.86708	0.900787	0.000805441	0.0437847
LOC_Os05g09704	7.6649	1.4007	13.9291	9.94442	3.31389	0.000599885	0.036362
LOC_Os05g09740	107.17	55.6244	158.715	2.85334	1.51265	1.65404e-05	0.00238325
LOC_Os05g22730	1921.78	1396.13	2447.43	1.75301	0.809836	9.88894e-05	0.00957703
LOC_Os05g24684	259.439	327.14	191.737	0.586099	-0.770783	0.000824303	0.0445449
LOC_Os05g24780	17.7068	28.985	6.42867	0.221793	-2.17271	0.000494312	0.0310623
LOC_Os05g25560	26.7092	47.5811	5.83725	0.12268	-3.02703	3.04648e-08	1.54569e-05
LOC_Os05g28090	3865.69	3069.27	4662.11	1.51897	0.603089	0.000629373	0.0375677
LOC_Os05g28740	116.675	195.31	38.0406	0.19477	-2.36015	1.36095e-15	5.32677e-12
LOC_Os05g32110	270.419	169.516	371.321	2.19048	1.13125	0.000556564	0.03419
LOC_Os05g32420	35.0506	13.3655	56.7357	4.24494	2.08575	3.7091e-06	0.000720722
LOC_Os05g33960	11.326	22.271	0.380916	0.0171036	-5.86955	3.33423e-07	0.000114189
LOC_Os05g34980	164.897	109.526	220.269	2.01112	1.008	0.000955797	0.0490679
LOC_Os05g37450	109.553	153.958	65.1489	0.423161	-1.24072	2.88994e-05	0.00366568
LOC_Os05g38150	979.768	1341.47	618.063	0.460735	-1.11799	7.97251e-08	3.46716e-05
LOC_Os05g38290	128.334	183.737	72.9315	0.396935	-1.33303	2.41183e-05	0.00314664
LOC_Os05g38530	6483.18	7948.53	5017.83	0.63129	-0.663625	0.000442667	0.02847
LOC_Os05g39680	329.369	434.697	224.042	0.515398	-0.956242	5.20729e-05	0.00570677
LOC_Os05g39760	226.338	297.287	155.389	0.522688	-0.935978	0.000123478	0.011092
LOC_Os05g39770	68.8946	118.95	18.8393	0.15838	-2.65854	3.34795e-13	6.55194e-10
LOC_Os05g41190	1690.09	1183.63	2196.55	1.85578	0.892024	3.6699e-06	0.000720722
LOC_Os05g41490	18.9607	33.6473	4.27414	0.127028	-2.97679	3.34796e-06	0.000679462
LOC_Os05g43310	3592.1	2798.92	4385.29	1.56678	0.647802	0.000952787	0.0490679
LOC_Os05g43860	37.4157	20.5344	54.2969	2.64419	1.40283	0.000244548	0.0183565
LOC_Os05g44100	177.508	239.348	115.668	0.483265	-1.04911	0.000801395	0.0437637
LOC_Os05g44340	817.556	1225.77	409.346	0.333951	-1.58229	1.75365e-14	4.36785e-11
LOC_Os05g44770	76.2691	119.045	33.493	0.281347	-1.82958	3.24366e-07	0.000113936
LOC_Os05g46480	416.296	829.814	2.77909	0.00334905	-8.22203	0.000152879	0.0129136
LOC_Os05g47540	2659.48	1867.92	3451.04	1.84754	0.885602	6.16079e-06	0.00108899
LOC_Os05g48270	48.7035	20.3604	77.0466	3.78414	1.91997	0.000154068	0.0129483
LOC_Os05g48900	852.286	404.071	1300.5	3.21849	1.68638	3.65236e-05	0.00440825
LOC_Os05g49240	53.7222	23.6186	83.8258	3.54914	1.82747	2.79993e-06	0.000595789
LOC_Os05g49770	317.327	432.447	202.206	0.467586	-1.0967	6.34955e-05	0.00658958
LOC_Os05g49940	14.691	29.0011	0.380916	0.0131345	-6.25049	6.18019e-05	0.00647537
LOC_Os05g50750	99.5255	57.714	141.337	2.44892	1.29215	0.000843442	0.0452224
LOC_Os05g51670	1013.3	1347.08	679.531	0.504448	-0.987223	1.373e-06	0.00034612
LOC_Os06g01934	515.307	389.558	641.057	1.6456	0.718615	0.000353224	0.0241338
LOC_Os06g01972	33.9562	12.7655	55.1468	4.31999	2.11103	2.51432e-05	0.00324941
LOC_Os06g02380	5882.43	7583.91	4180.96	0.551293	-0.859108	2.42911e-06	0.000541078
LOC_Os06g03580	278.068	184.727	371.408	2.01057	1.00761	3.62404e-06	0.000719503
LOC_Os06g03930	486.735	616.972	356.497	0.577817	-0.791315	0.000284675	0.0204176
LOC_Os06g04090	94.2516	142.757	45.7464	0.320449	-1.64183	4.6217e-08	2.1832e-05
LOC_Os06g04240	41.1859	59.9109	22.4609	0.374905	-1.4154	0.000906954	0.0476336
LOC_Os06g04920	839.894	602.112	1077.67	1.78982	0.839817	3.16688e-05	0.00392607
LOC_Os06g06050	507.267	683.38	331.154	0.484582	-1.04519	9.00128e-06	0.00146796
LOC_Os06g06780	209.842	141.096	278.587	1.97445	0.98145	2.00973e-05	0.00269915
LOC_Os06g07540	1076.99	1353.21	800.769	0.591756	-0.756926	0.00024936	0.0185148
LOC_Os06g07600	85.9717	122.734	49.2095	0.400944	-1.31853	0.00084257	0.0452224
LOC_Os06g07790	18.7993	6.49803	31.1005	4.78615	2.25887	0.000741032	0.0416895
LOC_Os06g07820	202.881	265.802	139.959	0.526555	-0.925345	0.000702344	0.0407444
LOC_Os06g08080	136.284	91.2393	181.33	1.98741	0.990887	3.84226e-05	0.00457697
LOC_Os06g09560	290.13	416.047	164.213	0.394698	-1.34118	4.5186e-07	0.000144396
LOC_Os06g09679	463.566	585.847	341.285	0.582549	-0.779548	0.000464535	0.0295984
LOC_Os06g10510	351.292	252.109	450.475	1.78683	0.8374	0.000472272	0.0300216
LOC_Os06g11090	57.8804	82.1774	33.5834	0.40867	-1.29099	0.000494099	0.0310623
LOC_Os06g12310	1190.39	942.351	1438.44	1.52644	0.610167	0.000926755	0.0483305
LOC_Os06g14670	167.563	254.036	81.0914	0.319213	-1.64741	3.56449e-10	3.05187e-07
LOC_Os06g15400	21517.7	16360	26675.4	1.63052	0.705334	0.000143029	0.0123229
LOC_Os06g21110	114.491	58.3782	170.604	2.92239	1.54715	0.000267178	0.0194684
LOC_Os06g24704	238.837	315.801	161.872	0.512576	-0.964162	6.01728e-05	0.00641485
LOC_Os06g24730	1020.3	1307.39	733.208	0.560816	-0.8344	5.02762e-05	0.00559946
LOC_Os06g25010	107.926	174.514	41.3367	0.236867	-2.07785	5.51901e-06	0.000994802
LOC_Os06g28630	380.665	189.235	572.094	3.02319	1.59607	2.3263e-06	0.000522426
LOC_Os06g30090	147.118	101.208	193.027	1.90723	0.931477	0.000222837	0.0169591
LOC_Os06g30370	52.4948	87.4023	17.5873	0.201222	-2.31314	9.84252e-06	0.00157699
LOC_Os06g35960	28.9764	47.0745	10.8784	0.231089	-2.11348	0.000581991	0.0355924
LOC_Os06g36040	109.569	65.7423	153.396	2.33329	1.22237	3.33775e-05	0.00407177
LOC_Os06g39260	401.698	493.979	309.417	0.626377	-0.674898	0.000923304	0.0483305
LOC_Os06g40500	756.324	514.557	998.092	1.93971	0.955843	0.000763957	0.0424562
LOC_Os06g40650	256.704	342.031	171.378	0.501059	-0.996948	4.76434e-05	0.0053547
LOC_Os06g43930	81.5281	129.656	33.4004	0.257608	-1.95675	1.73611e-09	1.25174e-06
LOC_Os06g44230	457.12	589.824	324.415	0.55002	-0.862445	4.49909e-05	0.00513609
LOC_Os06g45184	7.66393	14.3224	1.00548	0.0702033	-3.83232	0.000717338	0.0410305
LOC_Os06g45710	548.367	887.174	209.561	0.236212	-2.08185	2.00666e-11	2.39036e-08
LOC_Os06g46740	239.908	422.226	57.5902	0.136397	-2.87412	0.000828737	0.0446963
LOC_Os06g46799	51.8549	25.5279	78.1819	3.0626	1.61476	6.86573e-06	0.00118306
LOC_Os06g46900	405.518	616.236	194.8	0.316113	-1.66149	3.81494e-08	1.86646e-05
LOC_Os06g47310	295.65	186.93	404.371	2.16322	1.11318	7.03616e-06	0.00119737
LOC_Os06g48030	86.7092	48.1935	125.225	2.59838	1.37761	2.47143e-06	0.000546066
LOC_Os06g48180	309.002	214.587	403.416	1.87996	0.910704	4.01784e-05	0.00468429
LOC_Os06g48300	55.1595	79.4957	30.8232	0.387735	-1.36686	0.00025008	0.0185181
LOC_Os06g49160	3857.31	3024.59	4690.03	1.55063	0.632857	0.000214181	0.0165475
LOC_Os06g49660	29.538	45.2595	13.8164	0.305271	-1.71184	0.000585204	0.0357092
LOC_Os06g50300	2981.38	3804.1	2158.66	0.567457	-0.817418	8.46881e-06	0.00140623
LOC_Os06g51220	9104.27	5264.05	12944.5	2.45904	1.29809	1.45672e-11	1.81415e-08
LOC_Os06g51440	11.4079	21.7497	1.06611	0.0490171	-4.35057	2.15713e-06	0.000492508
LOC_Os07g02540	338.749	171.406	506.092	2.95259	1.56198	4.39661e-07	0.000143403
LOC_Os07g05470	88.6524	53.9239	123.381	2.28805	1.19412	0.000184793	0.0148474
LOC_Os07g05940	340.332	616.895	63.7685	0.10337	-3.27411	4.03042e-10	3.34622e-07
LOC_Os07g08030	11685.6	9146.71	14224.4	1.55514	0.637042	0.000384099	0.0255426
LOC_Os07g08710	4772.53	2876.06	6668.99	2.31879	1.21337	2.33913e-10	2.20991e-07
LOC_Os07g08950	151.232	199.132	103.332	0.518912	-0.946438	0.000379092	0.0253326
LOC_Os07g09310	210.362	290.599	130.124	0.447779	-1.15914	2.80625e-05	0.00360061
LOC_Os07g10770	610.456	433.109	787.804	1.81895	0.863108	0.000200551	0.0157893
LOC_Os07g10840	2652.84	4274.57	1031.1	0.241218	-2.05159	4.03682e-25	3.68669e-21
LOC_Os07g22930	10855.8	7153.62	14558	2.03506	1.02507	1.05564e-07	4.31676e-05
LOC_Os07g26940	206.101	271.066	141.135	0.520667	-0.941568	9.69732e-05	0.00948883
LOC_Os07g32620	81.2006	52.6234	109.778	2.0861	1.06081	0.000319301	0.0224313
LOC_Os07g32630	608.15	387.942	828.359	2.13526	1.09441	1.85855e-07	7.0723e-05
LOC_Os07g34520	228.373	456.062	0.685192	0.00150241	-9.3785	8.93996e-12	1.17882e-08
LOC_Os07g35880	1035.37	640.689	1430.05	2.23205	1.15837	5.27996e-08	2.45187e-05
LOC_Os07g36130	98.6765	63.8858	133.467	2.08915	1.06292	0.000706388	0.0407444
LOC_Os07g36500	141.089	89.029	193.149	2.16951	1.11737	3.90916e-05	0.00461652
LOC_Os07g37230	766.566	457.321	1075.81	2.35242	1.23415	0.000133944	0.0118763
LOC_Os07g37320	591.292	443.41	739.175	1.66702	0.737275	0.000235198	0.0177031
LOC_Os07g38170	1017.04	1248.34	785.732	0.629423	-0.667899	0.00073157	0.041498
LOC_Os07g38790	134.759	91.5213	177.997	1.94488	0.959678	0.000863458	0.0459359
LOC_Os07g40790	208.425	283.242	133.608	0.471709	-1.08403	8.64443e-06	0.00142675
LOC_Os07g41160	341.561	444.69	238.432	0.536177	-0.89922	0.000126824	0.0113244
LOC_Os07g42380	259.022	344.715	173.329	0.502818	-0.991891	2.32512e-05	0.00306872
LOC_Os07g42960	1026.21	746.199	1306.22	1.75049	0.807762	6.01594e-05	0.00641485
LOC_Os07g44140	19.5381	37.2324	1.84395	0.0495254	-4.33569	1.90611e-08	1.08799e-05
LOC_Os07g44850	18.2534	35.4791	1.02779	0.0289688	-5.10935	3.31199e-10	2.92715e-07
LOC_Os07g46790	2197.93	1689.52	2706.34	1.60184	0.679733	0.000340546	0.0235749
LOC_Os07g47820	308.118	425.855	190.381	0.447055	-1.16148	6.04712e-07	0.000172582
LOC_Os07g48160	133.699	199.008	68.3907	0.343658	-1.54095	3.66923e-08	1.82781e-05
LOC_Os07g48460	265.56	359.661	171.459	0.476723	-1.06878	0.000750278	0.042037
LOC_Os07g48770	32.9894	13.3901	52.5886	3.92741	1.97358	1.38501e-05	0.0020841
LOC_Os07g49110	7398.51	5266.71	9530.31	1.80954	0.855621	0.000103254	0.00992616
LOC_Os07g49270	246.758	360.385	133.131	0.369413	-1.43669	2.94069e-08	1.52017e-05
LOC_Os07g49310	611.237	276.003	946.471	3.4292	1.77787	5.09373e-14	1.07853e-10
LOC_Os08g01370	10.8851	20.688	1.08212	0.0523064	-4.25687	0.000635153	0.0377482
LOC_Os08g01380	122484	93688.9	151279	1.6147	0.691264	9.45599e-05	0.00931925
LOC_Os08g01390	56.972	89.5718	24.3723	0.272097	-1.8778	3.20624e-07	0.000113936
LOC_Os08g01520	35.9019	18.1024	53.7014	2.96653	1.56878	0.000198538	0.0156759
LOC_Os08g02030	10.9774	20.5845	1.37038	0.0665737	-3.9089	0.000706304	0.0407444
LOC_Os08g03630	50.9797	29.168	72.7913	2.49559	1.31938	0.000547557	0.0337123
LOC_Os08g04500	4870.92	2816.98	6924.87	2.45826	1.29764	8.11912e-06	0.00135639
LOC_Os08g04630	26.3793	41.6416	11.1169	0.266965	-1.90528	0.000335643	0.02334
LOC_Os08g06280	958.261	703.153	1213.37	1.72561	0.787108	0.000152465	0.0129136
LOC_Os08g06550	2302.19	1797.05	2807.34	1.56219	0.643574	0.000776481	0.0428049
LOC_Os08g08120	554.606	381.359	727.854	1.90858	0.932497	8.7058e-06	0.00142827
LOC_Os08g09200	664.99	885.277	444.703	0.502331	-0.993288	2.05636e-06	0.000473447
LOC_Os08g10080	417.975	256.613	579.337	2.25763	1.17481	1.39623e-05	0.0020841
LOC_Os08g13360	391.443	489.416	293.471	0.599636	-0.737841	0.000702205	0.0407444
LOC_Os08g13920	319.134	228.198	410.071	1.797	0.845589	0.000112475	0.0105674
LOC_Os08g16810	649.313	477.129	821.497	1.72175	0.783874	0.000364676	0.0246701
LOC_Os08g19420	95.8978	150.954	40.842	0.27056	-1.88598	0.000235191	0.0177031
LOC_Os08g26870	536.455	714.286	358.625	0.502075	-0.994024	6.83316e-06	0.00118306
LOC_Os08g30810	275.366	349.263	201.468	0.576839	-0.79376	0.000807179	0.0437923
LOC_Os08g32120	935.302	712.015	1158.59	1.6272	0.70239	0.000195727	0.0155547
LOC_Os08g32960	250.686	341.436	159.935	0.468418	-1.09413	9.89232e-05	0.00957703
LOC_Os08g32980	310.861	437.254	184.469	0.42188	-1.2451	1.18424e-05	0.00182279
LOC_Os08g34390	400.964	708.079	93.8494	0.132541	-2.91549	9.90498e-20	6.78441e-16
LOC_Os08g34700	94.7661	49.4341	140.098	2.83404	1.50286	6.08106e-05	0.00645771
LOC_Os08g34790	21.8493	36.956	6.74265	0.182451	-2.45442	6.6789e-06	0.00116553
LOC_Os08g34950	1623.66	2012.4	1234.91	0.613651	-0.70451	0.000436905	0.0282986
LOC_Os08g37874	66.3635	98.7975	33.9294	0.343424	-1.54194	6.96284e-06	0.0011923
LOC_Os08g37940	355.597	273.632	437.562	1.59909	0.677251	0.000929637	0.0483305
LOC_Os08g39490	111.711	70.1881	153.233	2.18318	1.12643	6.22145e-05	0.00648119
LOC_Os08g39730	38.2818	67.5887	8.97495	0.132788	-2.91281	2.4939e-08	1.33976e-05
LOC_Os08g40160	4385.66	3271.77	5499.56	1.68092	0.749247	4.76877e-05	0.0053547
LOC_Os08g41880	89.1117	58.654	119.569	2.03855	1.02755	0.000294706	0.0210269
LOC_Os08g43300	116.669	154.289	79.0483	0.512339	-0.964829	0.000956155	0.0490679
LOC_Os08g44390	61.6991	87.8919	35.5063	0.403976	-1.30766	0.000407102	0.0266837
LOC_Os08g44870	254.334	189.825	318.843	1.67967	0.748178	0.000652351	0.0386028
LOC_Os09g02180	15.9304	29.652	2.20886	0.0744927	-3.74676	2.0229e-06	0.000469689
LOC_Os09g02770	51.4987	74.5776	28.4199	0.381078	-1.39184	0.000249352	0.0185148
LOC_Os09g03310	30.3212	14.3355	46.3069	3.23021	1.69163	0.00038262	0.0255061
LOC_Os09g04960	130.902	175.18	86.6237	0.494484	-1.016	0.000134567	0.0118931
LOC_Os09g10274	57.3126	29.4374	85.1877	2.89386	1.53299	0.000120065	0.0109287
LOC_Os09g10340	157.071	80.356	233.785	2.90937	1.5407	2.69952e-08	1.42234e-05
LOC_Os09g19890	483.212	622.509	343.915	0.552466	-0.856042	0.000111475	0.0105533
LOC_Os09g20990	185.519	257.156	113.882	0.442852	-1.17511	0.000112624	0.0105674
LOC_Os09g21120	80.8223	138.23	23.4143	0.169386	-2.56161	4.38162e-06	0.000839493
LOC_Os09g21180	150.693	197.867	103.519	0.523174	-0.934637	0.000413626	0.0270263
LOC_Os09g21230	304.133	416.25	192.016	0.4613	-1.11622	1.91052e-06	0.000447388
LOC_Os09g23620	54.7488	84.8188	24.6788	0.290959	-1.78111	9.35294e-07	0.000251227
LOC_Os09g23660	522.174	383.256	661.092	1.72494	0.786544	0.000444659	0.0285311
LOC_Os09g24620	700.123	541.583	858.662	1.58547	0.664908	0.000523102	0.0324988
LOC_Os09g25060	38.3624	10.7007	66.0241	6.17006	2.62528	7.58887e-09	4.95047e-06
LOC_Os09g25490	91.496	59.4572	123.535	2.07771	1.05499	0.000123141	0.011092
LOC_Os09g25610	43.8747	16.8501	70.8992	4.20764	2.07301	9.73879e-07	0.000259052
LOC_Os09g26880	1447.35	2015.92	878.772	0.435917	-1.19788	1.54065e-09	1.14083e-06
LOC_Os09g26920	100.295	154.827	45.7619	0.295567	-1.75844	0.000282141	0.0203423
LOC_Os09g27010	54.4438	85.8423	23.0454	0.268462	-1.89721	2.42086e-07	9.08584e-05
LOC_Os09g27050	843.09	1163.94	522.236	0.448678	-1.15625	6.08682e-08	2.77944e-05
LOC_Os09g27260	36.003	65.8496	6.15641	0.093492	-3.41901	3.27102e-12	5.60121e-09
LOC_Os09g28210	88.1678	149.73	26.6057	0.177691	-2.49256	5.11748e-14	1.07853e-10
LOC_Os09g29840	3498.61	4410.72	2586.5	0.586413	-0.770012	2.81236e-05	0.00360061
LOC_Os09g31050	51.9064	73.4295	30.3833	0.413776	-1.27308	0.00089196	0.0470866
LOC_Os09g31270	61.2817	92.9018	29.6616	0.319279	-1.64711	0.000662624	0.0390421
LOC_Os09g33820	119.865	167.022	72.7084	0.435322	-1.19984	2.08778e-05	0.00279029
LOC_Os09g33850	34.4735	59.4762	9.47082	0.159237	-2.65075	4.89951e-06	0.000913175
LOC_Os09g36200	177.094	237.258	116.929	0.492836	-1.02082	0.000114172	0.0106761
LOC_Os09g37910	89.5817	31.6435	147.52	4.66193	2.22093	1.7961e-10	1.82257e-07
LOC_Os09g38620	865.557	1085.16	645.954	0.595261	-0.748406	0.000195685	0.0155547
LOC_Os09g39910	311.702	408.461	214.944	0.526228	-0.926239	6.11265e-05	0.00646619
LOC_Os10g08474	403.962	509.886	298.039	0.58452	-0.774675	0.000774726	0.0427942
LOC_Os10g17260	1229.4	761.72	1697.07	2.22795	1.15572	0.000345039	0.0238121
LOC_Os10g22050	15.4058	26.5855	4.22611	0.158963	-2.65324	0.000121014	0.0109424
LOC_Os10g22560	1084.69	820.091	1349.29	1.6453	0.718347	0.000167631	0.0137541
LOC_Os10g25030	119.501	187.621	51.3805	0.273854	-1.86852	7.05765e-09	4.71623e-06
LOC_Os10g25040	115.744	182.271	49.2176	0.270025	-1.88884	9.94275e-06	0.00158379
LOC_Os10g32540	84.1401	115.269	53.0112	0.459892	-1.12063	0.00011992	0.0109287
LOC_Os10g32680	178.24	268.994	87.4864	0.325236	-1.62044	1.70868e-10	1.80055e-07
LOC_Os10g32810	3568.57	5254.79	1882.36	0.358218	-1.48109	2.83699e-12	5.18185e-09
LOC_Os10g32980	100.607	57.0864	144.127	2.52472	1.33613	0.000479753	0.0303563
LOC_Os10g35070	866.69	1266.31	467.07	0.368843	-1.43892	6.24464e-12	9.50504e-09
LOC_Os10g36180	57.5505	105.609	9.492	0.0898787	-3.47588	3.18208e-17	1.74365e-13
LOC_Os10g36500	30.4512	6.1296	54.7728	8.93578	3.15959	0.000168002	0.0137541
LOC_Os10g37180	9516.46	6681.2	12351.7	1.84873	0.886533	4.21093e-07	0.000140697
LOC_Os10g37210	154.875	203.654	106.095	0.520957	-0.940764	0.000214246	0.0165475
LOC_Os10g38000	22.3678	42.7533	1.98235	0.0463671	-4.43076	2.9394e-07	0.000108829
LOC_Os10g38140	132.009	86.6914	177.327	2.04549	1.03245	0.000204514	0.0160552
LOC_Os10g38470	46.0135	68.4029	23.6242	0.345368	-1.53379	0.000263889	0.0192801
LOC_Os10g38710	4303.22	3299.68	5306.76	1.60826	0.685503	0.000278532	0.0201884
LOC_Os10g38940	146.772	78.4683	215.075	2.74092	1.45466	1.39964e-05	0.0020841
LOC_Os10g39100	25.5403	43.2261	7.85451	0.181707	-2.46031	2.5605e-06	0.000561221
LOC_Os10g39220	89.5225	120.199	58.8462	0.489574	-1.0304	0.000621651	0.037433
LOC_Os10g39390	102.105	65.8259	138.384	2.10227	1.07195	0.000594847	0.0361366
LOC_Os10g39860	701.42	523.518	879.322	1.67964	0.748154	0.000312293	0.022052
LOC_Os10g40040	39.2709	66.1471	12.3946	0.18738	-2.41596	2.68456e-06	0.000583743
LOC_Os10g41410	185.098	127.978	242.218	1.89265	0.920406	0.000356468	0.0242345
LOC_Os10g42190	207.791	313.941	101.641	0.323758	-1.62701	5.67304e-11	6.37478e-08
LOC_Os11g01880	296.405	383.991	208.819	0.543812	-0.878819	0.000221532	0.0169068
LOC_Os11g02440	503.251	341.189	665.314	1.94998	0.963462	5.87394e-05	0.00631115
LOC_Os11g05050	4078.57	3163.8	4993.34	1.57827	0.658346	0.000928971	0.0483305
LOC_Os11g05170	7.25015	14.5003	0	0	#NAME?	0.000898608	0.0473463
LOC_Os11g10320	782.774	524.707	1040.84	1.98366	0.988166	3.40829e-07	0.000115284
LOC_Os11g10760	114.712	153.929	75.496	0.490462	-1.02779	0.000301941	0.0214323
LOC_Os11g17480	12.9787	4.14005	21.8174	5.26984	2.39776	0.000417828	0.0271915
LOC_Os11g19864	25.2942	46.109	4.47947	0.0971496	-3.36365	1.32765e-08	7.90762e-06
LOC_Os11g24050	806.979	611.444	1002.51	1.63959	0.713331	0.000385971	0.0256049
LOC_Os11g25260	24.0641	8.76991	39.3583	4.48788	2.16603	0.000138504	0.0121237
LOC_Os11g25560	156.224	99.9858	212.461	2.12492	1.08741	0.000885335	0.046827
LOC_Os11g26130	358.657	453.782	263.532	0.580747	-0.784019	0.000704802	0.0407444
LOC_Os11g26570	36.2996	72.5992	0	0	#NAME?	2.23218e-10	2.18419e-07
LOC_Os11g26750	5.91161	11.8232	0	0	#NAME?	0.000527985	0.0327279
LOC_Os11g26780	70.441	129.17	11.7123	0.0906739	-3.46317	3.79791e-05	0.00454389
LOC_Os11g29870	21.2524	33.4406	9.06419	0.271053	-1.88335	0.000640066	0.0379579
LOC_Os11g32500	2304.24	1580.86	3027.61	1.91517	0.937471	1.49306e-06	0.00037188
LOC_Os11g32650	2710.56	1404.43	4016.68	2.86001	1.51602	7.39023e-06	0.00124986
LOC_Os11g32890	92.2918	158.623	25.9606	0.163662	-2.61121	5.93584e-10	4.78324e-07
LOC_Os11g37230	226.221	298.821	153.621	0.51409	-0.959908	0.000369206	0.0248538
LOC_Os11g37950	44.441	76.5005	12.3815	0.161848	-2.62728	4.65978e-09	3.19172e-06
LOC_Os11g38870	97.0001	129.578	64.422	0.497167	-1.0082	0.000665117	0.0391049
LOC_Os11g42500	122.958	55.1427	190.774	3.45965	1.79063	4.55049e-05	0.00517321
LOC_Os11g47460	70.5872	44.0298	97.1447	2.20634	1.14165	0.000605994	0.0365705
LOC_Os12g01370	27.2799	11.7784	42.7813	3.63218	1.86084	0.000246748	0.018471
LOC_Os12g02370	311.484	182.015	440.954	2.42262	1.27657	0.00038942	0.0257092
LOC_Os12g03040	306.913	479.158	134.668	0.281052	-1.83109	7.69077e-05	0.00783315
LOC_Os12g05210	107.209	181.94	32.4779	0.178508	-2.48594	8.41517e-16	3.84265e-12
LOC_Os12g08260	637.139	786.622	487.655	0.619936	-0.689809	0.000635036	0.0377482
LOC_Os12g12880	140.979	209.571	72.3876	0.345408	-1.53363	0.000159106	0.0132096
LOC_Os12g13910	209.037	286.57	131.505	0.458895	-1.12376	0.000109051	0.0103742
LOC_Os12g16720	73.5401	114.568	32.5121	0.28378	-1.81715	3.34385e-05	0.00407177
LOC_Os12g17600	418763	292079	545446	1.86746	0.901075	0.000771144	0.0426824
LOC_Os12g19381	129811	96943.3	162679	1.67809	0.746817	1.00288e-05	0.00158827
LOC_Os12g19470	72366	41549.6	103182	2.48335	1.31229	8.39685e-12	1.17882e-08
LOC_Os12g23180	37914.5	30279.7	45549.3	1.50428	0.589076	0.000838097	0.0451123
LOC_Os12g23280	453.573	331.489	575.658	1.73658	0.796251	0.000149681	0.0127359
LOC_Os12g24020	70.9715	108.999	32.944	0.302241	-1.72623	7.30259e-07	0.000203214
LOC_Os12g24170	267.806	337.207	198.405	0.588377	-0.765186	0.000855935	0.0457133
LOC_Os12g29400	131.897	236.768	27.0256	0.114144	-3.13108	1.38106e-08	8.05068e-06
LOC_Os12g36670	587.632	784.434	390.831	0.498233	-1.00511	1.7268e-06	0.000415008
LOC_Os12g36830	30.4873	48.7097	12.2648	0.251793	-1.98969	1.62583e-05	0.00237746
LOC_Os12g36880	349.395	584.744	114.046	0.195035	-2.35819	6.19223e-05	0.00647537
LOC_Os12g39180	107.357	67.1454	147.568	2.19774	1.13602	1.95197e-05	0.00264752
LOC_Os12g39320	465.308	592.471	338.145	0.570736	-0.809105	0.000280251	0.0202594
LOC_Os12g41250	247.238	326.023	168.454	0.516693	-0.952622	4.47654e-05	0.00513173
LOC_Os12g41720	192.718	137.164	248.272	1.81004	0.85602	0.000346753	0.0238702
LOC_Os12g42230	461.96	302.432	621.487	2.05496	1.03911	5.41463e-07	0.000163022
LOC_Os12g42850	656.704	849.843	463.566	0.545472	-0.874422	1.96392e-05	0.00265062
LOC_Os12g43640	130.281	175.163	85.3981	0.487534	-1.03643	0.000220552	0.016879
LOC_Osp1g00380	85.0987	51.0186	119.179	2.33599	1.22403	0.000378921	0.0253326

## Sheet: Deseq_Second laef
The differentially expression profile at second leaf
LOC id	baseMean	baseMeanA	baseMeanB	foldChange	log2FoldChange	pval	padj
LOC_Os01g35789	89.2544	175.154	3.35427	0.0191503	-5.70649	5.68264e-20	1.68513e-15
LOC_Os08g40910	61.0921	2.2613	119.923	53.0328	5.72881	4.18593e-16	6.20648e-12
LOC_Os06g36390	508.335	967.974	48.6956	0.0503067	-4.31311	8.96893e-16	8.75522e-12
LOC_Os03g49440	2393.83	4439.01	348.644	0.0785408	-3.67041	1.18098e-15	8.75522e-12
LOC_Os01g35830	48.8348	96.5501	1.11962	0.0115963	-6.4302	1.75223e-15	1.03921e-11
LOC_Os08g43334	409.246	43.1193	775.372	17.982	4.16848	6.08012e-15	3.005e-11
LOC_Os05g50500	388.797	52.5937	725	13.7849	3.78502	6.33807e-14	2.68499e-10
LOC_Os02g54140	152.367	23.5302	281.204	11.9508	3.57904	2.3319e-13	8.64377e-10
LOC_Os05g12481	248.867	455.305	42.4291	0.0931883	-3.42371	3.87242e-13	1.27592e-09
LOC_Os06g15330	1002.5	1929.33	75.6751	0.0392235	-4.67214	8.30506e-13	2.3256e-09
LOC_Os05g38530	3415.95	694.398	6137.5	8.83859	3.14382	8.62668e-13	2.3256e-09
LOC_Os05g14240	1796.77	3241.83	351.721	0.108495	-3.20431	9.63648e-13	2.38133e-09
LOC_Os06g14240	797.984	92.2837	1503.68	16.2941	4.02628	2.50819e-12	5.72137e-09
LOC_Os09g16330	2586.6	4574.78	598.433	0.130811	-2.93444	4.20328e-11	8.90315e-08
LOC_Os01g62290	1822.09	318.755	3325.43	10.4326	3.38302	5.29679e-11	1.04714e-07
LOC_Os07g41280	467.092	826.715	107.469	0.129996	-2.94346	7.86193e-11	1.45711e-07
LOC_Os09g29130	93.2048	15.7519	170.658	10.8341	3.4375	1.00812e-10	1.75852e-07
LOC_Os01g68140	99.2201	187.344	11.0965	0.0592307	-4.07751	1.30162e-10	2.14434e-07
LOC_Os05g48810	428.894	87.4746	770.313	8.80614	3.13851	2.82685e-10	4.41197e-07
LOC_Os01g08860	33.5545	3.83159	63.2775	16.5147	4.04568	3.35553e-10	4.97524e-07
LOC_Os04g58280	5105.53	9845.54	365.529	0.0371264	-4.75141	5.77833e-10	8.15955e-07
LOC_Os05g41220	1400.25	2637.75	162.753	0.0617016	-4.01855	8.27815e-10	1.11582e-06
LOC_Os07g46584	521.926	909.345	134.507	0.147916	-2.75715	1.37311e-09	1.68515e-06
LOC_Os03g03980	185.881	43.3666	328.394	7.57253	2.92077	1.41587e-09	1.68515e-06
LOC_Os11g44810	20992.8	37947.3	4038.39	0.106421	-3.23215	1.42068e-09	1.68515e-06
LOC_Os09g37330	138.556	250.647	26.4647	0.105585	-3.24352	1.59858e-09	1.82324e-06
LOC_Os07g13830	50.4889	94.1124	6.86543	0.0729492	-3.77696	1.88378e-09	2.06895e-06
LOC_Os04g53850	100.491	182.739	18.2425	0.0998279	-3.32441	2.10733e-09	2.23182e-06
LOC_Os09g04160	3207.31	5511.09	903.52	0.163946	-2.60871	2.3626e-09	2.41588e-06
LOC_Os06g39240	84.6508	5.61814	163.683	29.1348	4.86467	2.68648e-09	2.6555e-06
LOC_Os01g48940	207.284	380.116	34.4507	0.0906319	-3.46384	3.03295e-09	2.90126e-06
LOC_Os06g37450	2049.15	514.232	3584.07	6.96975	2.80111	4.78935e-09	4.43823e-06
LOC_Os09g35790	1818.7	537.34	3100.06	5.76927	2.52839	5.45047e-09	4.8754e-06
LOC_Os08g37370	4872.47	1481.14	8263.81	5.57937	2.4801	5.58993e-09	4.8754e-06
LOC_Os01g16980	492.134	141.132	843.136	5.97411	2.57872	6.0673e-09	5.14056e-06
LOC_Os10g31850	454.208	779.794	128.622	0.164944	-2.59995	6.58113e-09	5.41631e-06
LOC_Os03g32100	84.5744	166.315	2.83384	0.017039	-5.87502	6.75806e-09	5.41631e-06
LOC_Os03g38540	1006.55	1721.1	292.004	0.169661	-2.55927	7.64038e-09	5.96231e-06
LOC_Os02g43790	972.801	1842.31	103.291	0.0560658	-4.15674	8.59359e-09	6.53421e-06
LOC_Os08g13930	515.552	931.909	99.1955	0.106443	-3.23184	9.11164e-09	6.75491e-06
LOC_Os01g35930	12.8087	24.9781	0.639218	0.0255911	-5.28821	1.3364e-08	9.66575e-06
LOC_Os02g52150	881.83	186.741	1576.92	8.4444	3.078	1.70837e-08	1.20619e-05
LOC_Os07g06850	1151.44	2081.17	221.705	0.106529	-3.23068	1.91371e-08	1.31974e-05
LOC_Os12g40920	1842.65	3106.75	578.542	0.186221	-2.42491	2.75652e-08	1.85777e-05
LOC_Os02g54820	4943.8	8384.62	1502.98	0.179254	-2.47992	2.97996e-08	1.96373e-05
LOC_Os08g24000	27.4998	53.1219	1.87763	0.0353457	-4.82232	3.94362e-08	2.54226e-05
LOC_Os02g07110	233.271	70.8632	395.678	5.58369	2.48122	4.6644e-08	2.91536e-05
LOC_Os03g19120	36.2613	1.69457	70.8281	41.797	5.38533	4.719e-08	2.91536e-05
LOC_Os04g58710	4469.33	1099.51	7839.15	7.12965	2.83383	5.94225e-08	3.59615e-05
LOC_Os05g49860	384.771	123.421	646.121	5.23509	2.38822	6.28083e-08	3.72503e-05
LOC_Os01g10320	48.4948	10.9547	86.0349	7.85369	2.97337	6.71306e-08	3.90332e-05
LOC_Os07g02450	168.503	290.076	46.9302	0.161786	-2.62784	7.45921e-08	4.25376e-05
LOC_Os01g59020	743.773	165.945	1321.6	7.9641	2.99351	8.87833e-08	4.96751e-05
LOC_Os02g03040	3055.9	5063.35	1048.44	0.207065	-2.27185	9.56807e-08	5.25429e-05
LOC_Os02g57790	280.306	58.0203	502.592	8.66235	3.11476	1.24323e-07	6.70305e-05
LOC_Os07g46980	130.205	219.938	40.4718	0.184014	-2.44211	1.37462e-07	7.19135e-05
LOC_Os02g55610	1237.64	2176.08	299.201	0.137496	-2.86254	1.4011e-07	7.19135e-05
LOC_Os03g16920	143.977	43.3349	244.619	5.64486	2.49694	1.42808e-07	7.19135e-05
LOC_Os02g38120	144.511	43.9438	245.079	5.57709	2.47951	1.4308e-07	7.19135e-05
LOC_Os05g38264	121.63	223.29	19.9697	0.0894342	-3.48303	1.47966e-07	7.31298e-05
LOC_Os12g03650	95.9087	170.14	21.6778	0.127412	-2.97243	1.62539e-07	7.90155e-05
LOC_Os01g69870	246.33	475.534	17.1264	0.0360151	-4.79525	1.68249e-07	8.04721e-05
LOC_Os09g26620	3359.16	5800.57	917.744	0.158216	-2.66003	1.8099e-07	8.51917e-05
LOC_Os08g01380	20756.5	6956.76	34556.2	4.96728	2.31246	2.12093e-07	9.82722e-05
LOC_Os03g42710	580.934	199.95	961.919	4.81079	2.26628	2.39314e-07	0.000109179
LOC_Os03g41350	665.761	1094.74	236.783	0.216291	-2.20895	2.91397e-07	0.000130132
LOC_Os01g39770	248.739	434.104	63.3729	0.145985	-2.7761	2.94018e-07	0.000130132
LOC_Os03g49350	485.906	800.797	171.015	0.213555	-2.22732	3.05925e-07	0.00013341
LOC_Os05g27780	6375.67	11795.7	955.608	0.0810131	-3.6257	3.12019e-07	0.000134096
LOC_Os10g41550	230	410.965	49.0352	0.119317	-3.06713	3.20863e-07	0.000135927
LOC_Os09g32330	1422.69	2330.74	514.633	0.220802	-2.17917	3.48287e-07	0.000145466
LOC_Os01g05960	290.961	100.656	481.265	4.78127	2.25739	4.08685e-07	0.000168321
LOC_Os06g34450	344.991	577.093	112.888	0.195615	-2.35391	4.35574e-07	0.000176939
LOC_Os03g16020	45.4021	5.95244	84.8518	14.255	3.83339	4.89876e-07	0.000196308
LOC_Os08g03310	5888.96	9608.26	2169.66	0.225812	-2.14681	5.27149e-07	0.000208428
LOC_Os06g04210	204.274	60.4613	348.086	5.75718	2.52536	5.36758e-07	0.000209434
LOC_Os07g48510	721.886	1404.65	39.1199	0.0278503	-5.16616	5.71181e-07	0.000219971
LOC_Os10g01080	1686.14	227.553	3144.73	13.8198	3.78866	6.02184e-07	0.000228938
LOC_Os01g05640	176.928	58.5419	295.314	5.0445	2.33471	6.47607e-07	0.000238214
LOC_Os06g51260	2233.72	814.36	3653.08	4.48582	2.16537	6.4769e-07	0.000238214
LOC_Os03g06630	1225.41	447.985	2002.84	4.47077	2.16052	6.50682e-07	0.000238214
LOC_Os01g72330	556.778	194.903	918.653	4.71338	2.23676	6.63141e-07	0.000239814
LOC_Os01g59970	393.879	142.495	645.264	4.52833	2.17898	6.83795e-07	0.000244304
LOC_Os04g48850	86.7102	167.271	6.14974	0.0367652	-4.76552	7.0056e-07	0.000247314
LOC_Os02g38040	52.2873	92.9974	11.5772	0.124489	-3.00591	7.77076e-07	0.000271099
LOC_Os04g45480	133.915	32.2124	235.617	7.31447	2.87075	8.39295e-07	0.000289401
LOC_Os03g55670	595.029	1065.64	124.418	0.116754	-3.09846	8.61967e-07	0.000293802
LOC_Os02g41840	103.461	201.851	5.07078	0.0251215	-5.31494	9.1814e-07	0.000309392
LOC_Os04g56100	1414.78	2422.83	406.727	0.167873	-2.57456	9.49677e-07	0.000316424
LOC_Os08g39140	6585.51	2543.76	10627.3	4.17777	2.06273	1.10319e-06	0.000361357
LOC_Os06g35060	46.3566	80.5736	12.1396	0.150665	-2.73058	1.10891e-06	0.000361357
LOC_Os06g11310	206.145	74.159	338.131	4.55954	2.18889	1.18485e-06	0.000381908
LOC_Os04g31340	889.992	1491.11	288.875	0.193732	-2.36787	1.2801e-06	0.000408173
LOC_Os05g45170	12.6295	0.393972	24.865	63.1135	5.97988	1.29488e-06	0.000408492
LOC_Os01g22900	26087.2	46813.1	5361.26	0.114525	-3.12627	1.33045e-06	0.000415297
LOC_Os02g05950	144.991	244.313	45.668	0.186924	-2.41948	1.39822e-06	0.000431905
LOC_Os05g40020	101.327	177.586	25.0675	0.141157	-2.82463	1.48739e-06	0.000454713
LOC_Os10g17260	797.964	181.277	1414.65	7.8038	2.96418	1.57067e-06	0.000475272
LOC_Os12g41710	835.953	1527.54	144.368	0.0945105	-3.40338	1.64515e-06	0.00049278
LOC_Os02g07690	734.77	1291.42	178.119	0.137925	-2.85805	1.9317e-06	0.000568595
LOC_Os02g40900	516.665	197.075	836.256	4.24335	2.0852	1.93661e-06	0.000568595
LOC_Os01g52920	3092.41	4953.5	1231.33	0.248577	-2.00824	1.98394e-06	0.000571628
LOC_Os07g08710	2696.22	967.398	4425.04	4.57416	2.19351	1.98549e-06	0.000571628
LOC_Os05g07940	843.092	1597.98	88.2031	0.0551966	-4.17928	2.06276e-06	0.000583737
LOC_Os03g13450	79.7648	24.8028	134.727	5.43193	2.44146	2.06692e-06	0.000583737
LOC_Os11g05400	1465.2	585.984	2344.41	4.00081	2.00029	2.11145e-06	0.000590687
LOC_Os01g61700	318.732	51.1897	586.274	11.453	3.51765	2.16072e-06	0.000598822
LOC_Os01g62810	279.876	102.938	456.813	4.43774	2.14983	2.37873e-06	0.000649788
LOC_Os09g23350	1573.01	2658.3	487.713	0.183468	-2.4464	2.38844e-06	0.000649788
LOC_Os08g34390	354.007	25.9728	682.042	26.2599	4.71479	2.43947e-06	0.000656933
LOC_Os04g48880	830.008	307.273	1352.74	4.40241	2.13829	2.45901e-06	0.000656933
LOC_Os09g24620	1236.14	479.744	1992.54	4.15335	2.05428	2.63977e-06	0.000698927
LOC_Os01g72100	1046.57	223.136	1870	8.38057	3.06705	2.71394e-06	0.000712205
LOC_Os12g15400	177.38	309.608	45.1524	0.145838	-2.77757	2.86652e-06	0.00073931
LOC_Os05g03860	2042.71	3372.18	713.248	0.211509	-2.24121	2.86709e-06	0.00073931
LOC_Os04g09604	237.58	386.022	89.1393	0.230918	-2.11455	2.89342e-06	0.000739669
LOC_Os01g64520	435.344	700.739	169.948	0.242527	-2.04379	3.01512e-06	0.000759965
LOC_Os04g33610	433.531	167.938	699.125	4.16299	2.05762	3.04296e-06	0.000759965
LOC_Os01g61010	1072.01	439.207	1704.82	3.88158	1.95664	3.0497e-06	0.000759965
LOC_Os04g51680	23.3658	46.4517	0.279905	0.00602571	-7.37465	3.17791e-06	0.000785314
LOC_Os06g46900	205.859	59.9177	351.8	5.87139	2.5537	3.21573e-06	0.000788094
LOC_Os06g03580	1634.17	2614.97	653.372	0.249858	-2.00082	3.25909e-06	0.000789064
LOC_Os03g17100	322.822	101.821	543.823	5.34099	2.41711	3.27291e-06	0.000789064
LOC_Os10g34700	14.75	29.1407	0.359313	0.0123303	-6.34165	3.3177e-06	0.000793411
LOC_Os01g12160	555.418	966.7	144.137	0.149102	-2.74562	3.46476e-06	0.000821953
LOC_Os07g27780	556.619	950.466	162.771	0.171254	-2.54579	3.62662e-06	0.000852894
LOC_Os06g49500	1983.32	3152.95	813.689	0.258072	-1.95415	3.65517e-06	0.000852894
LOC_Os07g35004	248.096	411.384	84.8076	0.206152	-2.27822	3.70996e-06	0.000852894
LOC_Os03g49830	292.312	494.867	89.7578	0.181378	-2.46293	3.71024e-06	0.000852894
LOC_Os11g03110	106.389	37.9281	174.85	4.61004	2.20478	3.87117e-06	0.000883043
LOC_Os03g61540	473.175	767.698	178.652	0.232712	-2.10338	4.28004e-06	0.000968857
LOC_Os09g25690	312.472	42.5401	582.404	13.6907	3.77513	4.4067e-06	0.000984687
LOC_Os01g01350	115.499	189.59	41.4074	0.218404	-2.19493	4.41638e-06	0.000984687
LOC_Os02g44980	1476.54	2504.68	448.394	0.179022	-2.48179	4.4859e-06	0.000986626
LOC_Os03g10110	323.985	108.674	539.295	4.96251	2.31107	4.52819e-06	0.000986626
LOC_Os10g39770	73.5677	122.425	24.7107	0.201845	-2.30868	4.53454e-06	0.000986626
LOC_Os06g50040	359.437	141.581	577.293	4.07747	2.02767	4.55816e-06	0.000986626
LOC_Os03g29770	2936.73	4670.92	1202.54	0.257454	-1.95761	4.82095e-06	0.00103595
LOC_Os03g09910	45.9022	80.1853	11.6192	0.144905	-2.78682	4.8908e-06	0.00104339
LOC_Os07g43740	90.6549	13.8424	167.467	12.0981	3.59671	5.27301e-06	0.0011169
LOC_Os07g06800	751.777	241.799	1261.76	5.21819	2.38355	5.50833e-06	0.00115847
LOC_Os09g09980	129.567	48.5528	210.581	4.33716	2.11675	5.71875e-06	0.00119425
LOC_Os07g28614	197.294	345.762	48.826	0.141213	-2.82406	5.80222e-06	0.00120321
LOC_Os04g02970	158.649	257.396	59.9018	0.232722	-2.10332	6.07107e-06	0.00125022
LOC_Os11g05640	25.2498	45.3077	5.19187	0.114591	-3.12543	6.2095e-06	0.00126991
LOC_Os06g48500	1063.21	1926.1	200.313	0.103999	-3.26536	6.35493e-06	0.00127241
LOC_Os03g01930	599.333	239.993	958.672	3.99459	1.99805	6.38467e-06	0.00127241
LOC_Os02g15110	128.047	213.857	42.2379	0.197505	-2.34004	6.40466e-06	0.00127241
LOC_Os01g52740	31.5967	55.4534	7.73993	0.139575	-2.84088	6.43518e-06	0.00127241
LOC_Os04g57739	54.7663	18.1158	91.4169	5.04626	2.33521	6.43629e-06	0.00127241
LOC_Os11g01210	347.669	128.018	567.32	4.43156	2.14781	7.09341e-06	0.00139303
LOC_Os06g36070	586.703	244.163	929.243	3.80583	1.92821	7.37081e-06	0.00143799
LOC_Os01g01340	56476.6	88577.5	24375.6	0.275189	-1.86151	7.60306e-06	0.0014736
LOC_Os09g20990	702.124	1119.72	284.53	0.254109	-1.97648	7.83692e-06	0.00150907
LOC_Os08g30020	2828.13	4450.38	1205.88	0.270961	-1.88384	7.92848e-06	0.00151685
LOC_Os10g31320	192.964	69.9162	316.012	4.51987	2.17628	8.19611e-06	0.001558
LOC_Os10g38710	998.81	327.63	1669.99	5.09718	2.3497	8.26113e-06	0.00156035
LOC_Os12g44060	314.165	497.91	130.42	0.261936	-1.93272	9.18848e-06	0.00172453
LOC_Os02g10860	305.709	75.2123	536.205	7.12922	2.83374	9.31594e-06	0.00173745
LOC_Os12g08810	10155.3	2871.6	17438.9	6.07289	2.60238	9.83209e-06	0.00182226
LOC_Os04g32110	4353.87	8342.4	365.343	0.0437935	-4.51314	1.0214e-05	0.00187069
LOC_Os12g05550	278.291	113.231	443.351	3.91544	1.96918	1.02196e-05	0.00187069
LOC_Os05g08750	683.532	1126.75	240.308	0.213275	-2.22921	1.07527e-05	0.00195619
LOC_Os06g45090	626.915	1067	186.831	0.1751	-2.51375	1.08692e-05	0.00196533
LOC_Os09g34214	588.258	925.378	251.138	0.27139	-1.88156	1.12461e-05	0.00202116
LOC_Os07g10190	56.101	95.3101	16.8918	0.17723	-2.49631	1.13574e-05	0.00202471
LOC_Os09g23399	46.8509	81.6438	12.0579	0.14769	-2.75936	1.14024e-05	0.00202471
LOC_Os10g14011	504.792	791.897	217.687	0.274893	-1.86306	1.19259e-05	0.00210507
LOC_Os04g35100	333.096	139.914	526.277	3.76144	1.91129	1.22292e-05	0.0021366
LOC_Os02g15540	1543.82	2436.63	650.999	0.267172	-1.90416	1.22487e-05	0.0021366
LOC_Os02g42620	367.537	582.382	152.692	0.262185	-1.93134	1.25724e-05	0.00218024
LOC_Os06g45040	157.891	15.1536	300.628	19.8388	4.31025	1.38654e-05	0.0023905
LOC_Os05g09500	292.753	462.953	122.554	0.264722	-1.91745	1.42412e-05	0.00244109
LOC_Os08g35190	4050.75	6318.68	1782.82	0.28215	-1.82546	1.44176e-05	0.00245136
LOC_Os01g07620	23.9232	4.77052	43.0759	9.02959	3.17466	1.44665e-05	0.00245136
LOC_Os10g39640	115.375	214.264	16.4868	0.0769465	-3.7	1.48345e-05	0.00249944
LOC_Os03g27040	188.399	73.2632	303.534	4.14306	2.0507	1.52309e-05	0.00254316
LOC_Os03g29540	978.866	1609.32	348.41	0.216495	-2.2076	1.52655e-05	0.00254316
LOC_Os08g02996	15.9742	27.2404	4.70789	0.172828	-2.5326	1.58361e-05	0.00262349
LOC_Os06g01250	983.333	395.225	1571.44	3.97607	1.99134	1.61671e-05	0.00266345
LOC_Os07g06860	418.252	791.314	45.1891	0.0571064	-4.1302	1.76467e-05	0.00289113
LOC_Os01g68960	46.7367	14.8242	78.6492	5.30545	2.40748	1.79244e-05	0.00292049
LOC_Os03g15050	2704.13	4222.94	1185.31	0.280684	-1.83298	1.81959e-05	0.00294852
LOC_Os11g26880	89.3772	27.6252	151.129	5.47071	2.45173	1.93834e-05	0.00312389
LOC_Os02g15860	385.736	116.087	655.386	5.64564	2.49714	2.01348e-05	0.00322745
LOC_Os03g14915	202.827	32.6195	373.035	11.4359	3.5155	2.04932e-05	0.00326723
LOC_Os07g02330	617.686	1015.55	219.821	0.216455	-2.20786	2.07435e-05	0.00328945
LOC_Os04g40520	254.031	398.315	109.748	0.275531	-1.85972	2.08915e-05	0.00329531
LOC_Os10g30850	910.636	1425.63	395.638	0.277518	-1.84935	2.19568e-05	0.00343879
LOC_Os03g55230	20.9233	41.5668	0.279905	0.00673386	-7.21435	2.21888e-05	0.00343879
LOC_Os08g02540	469.555	79.8922	859.218	10.7547	3.4269	2.23279e-05	0.00343879
LOC_Os05g11250	9.37858	0.393972	18.3632	46.6103	5.54258	2.23793e-05	0.00343879
LOC_Os10g07380	56.2137	93.8493	18.5781	0.197957	-2.33674	2.2381e-05	0.00343879
LOC_Os01g65100	6615.85	10813.6	2418.11	0.223618	-2.16089	2.27796e-05	0.003482
LOC_Os03g25850	507.792	157.517	858.067	5.44744	2.44558	2.37963e-05	0.00361695
LOC_Os03g16860	8721.23	4136.7	13305.8	3.21651	1.6855	2.39065e-05	0.00361695
LOC_Os08g33540	2526.15	1170.97	3881.34	3.31463	1.72885	2.41863e-05	0.00364072
LOC_Os04g59130	895.377	1382.93	407.822	0.294897	-1.76172	2.51936e-05	0.00375507
LOC_Os04g49748	488.371	762.011	214.73	0.281794	-1.82729	2.51993e-05	0.00375507
LOC_Os05g28740	19006.3	33860.9	4151.78	0.122613	-3.02782	2.69787e-05	0.00398933
LOC_Os02g36220	32.6394	54.0222	11.2566	0.20837	-2.26278	2.70404e-05	0.00398933
LOC_Os03g47160	18.2312	33.5868	2.87552	0.0856145	-3.546	2.81582e-05	0.00413367
LOC_Os07g46420	180.161	62.6593	297.663	4.7505	2.24808	2.88501e-05	0.00421439
LOC_Os01g13780	55.6415	106.452	4.8309	0.045381	-4.46177	2.90662e-05	0.00422515
LOC_Os08g28870	71.0969	116.754	25.4396	0.21789	-2.19833	2.92703e-05	0.00423405
LOC_Os10g36703	5625.09	2656.31	8593.86	3.23527	1.69388	3.05155e-05	0.00439275
LOC_Os03g52680	4000.51	6673.79	1327.22	0.198871	-2.3301	3.18413e-05	0.00456146
LOC_Os08g26870	3703.9	5659.72	1748.08	0.308864	-1.69496	3.33361e-05	0.00475264
LOC_Os06g20200	424.43	700.549	148.311	0.211707	-2.23986	3.52477e-05	0.00497731
LOC_Os03g49430	635.633	285.065	986.202	3.45957	1.79059	3.68777e-05	0.00515621
LOC_Os02g12790	524.233	146.336	902.129	6.16477	2.62405	3.69451e-05	0.00515621
LOC_Os05g50550	2258	909.456	3606.55	3.96561	1.98754	3.70363e-05	0.00515621
LOC_Os01g07880	94.0361	35.5132	152.559	4.29585	2.10294	3.77441e-05	0.00523021
LOC_Os05g37690	4157.52	6384.49	1930.55	0.302381	-1.72556	3.80126e-05	0.00524291
LOC_Os06g10650	298.767	460.763	136.77	0.296833	-1.75228	4.08706e-05	0.00559012
LOC_Os11g05780	61.8113	17.4198	106.203	6.09667	2.60802	4.0907e-05	0.00559012
LOC_Os05g13360	96.0722	37.6353	154.509	4.10542	2.03753	4.14636e-05	0.00564019
LOC_Os06g20150	131.128	250.56	11.697	0.0466834	-4.42095	4.20529e-05	0.00567429
LOC_Os06g41840	256.599	402.59	110.609	0.274743	-1.86385	4.2097e-05	0.00567429
LOC_Os04g43070	2670.44	1069.42	4271.46	3.99416	1.99789	4.28186e-05	0.00574544
LOC_Os07g02980	54.401	93.4715	15.3305	0.164013	-2.60812	4.53105e-05	0.00605242
LOC_Os05g08770	61.8089	17.2962	106.322	6.14711	2.61991	4.73266e-05	0.00629338
LOC_Os06g19444	38.6692	69.8688	7.46948	0.106907	-3.22557	4.78886e-05	0.00632311
LOC_Os07g42520	96.4278	152.214	40.6417	0.267004	-1.90507	4.79767e-05	0.00632311
LOC_Os06g11610	96.3393	41.5391	151.139	3.63848	1.86334	4.89353e-05	0.00642091
LOC_Os08g02700	208.77	356.146	61.3942	0.172385	-2.5363	4.94149e-05	0.00645528
LOC_Os04g02960	93.6021	149.703	37.5015	0.250506	-1.99708	5.14912e-05	0.00669702
LOC_Os04g44830	985.824	476.589	1495.06	3.137	1.64939	5.73467e-05	0.00742602
LOC_Os07g01560	503.935	796.737	211.133	0.264997	-1.91595	5.84877e-05	0.00749092
LOC_Os02g32990	1555.84	710.015	2401.67	3.38257	1.75812	5.86057e-05	0.00749092
LOC_Os04g48750	479.729	226.146	733.312	3.24265	1.69718	5.89288e-05	0.00749989
LOC_Os01g63210	564.939	204.592	925.287	4.5226	2.17715	5.97937e-05	0.00757745
LOC_Os03g19940	488.38	757.96	218.799	0.288669	-1.79251	6.03082e-05	0.00761013
LOC_Os07g42590	107.199	43.8251	170.573	3.89212	1.96056	6.06661e-05	0.00762285
LOC_Os07g02130	216.148	398.008	34.2887	0.0861507	-3.53699	6.19214e-05	0.00773066
LOC_Os03g18190	16.2929	3.2754	29.3103	8.94861	3.16166	6.20455e-05	0.00773066
LOC_Os11g10100	1028.21	1583.84	472.582	0.298377	-1.74479	6.31514e-05	0.00780984
LOC_Os09g28620	567.014	271.176	862.852	3.18189	1.66989	6.32077e-05	0.00780984
LOC_Os11g09684	156.75	248.925	64.5755	0.259418	-1.94665	6.35564e-05	0.00782034
LOC_Os02g11640	505.422	236.561	774.284	3.27309	1.71065	6.61157e-05	0.00810163
LOC_Os06g49750	224.285	75.2186	373.351	4.96354	2.31137	6.68372e-05	0.00814583
LOC_Os05g03460	65.7885	115.442	16.1354	0.139771	-2.83886	6.70258e-05	0.00814583
LOC_Os01g52270	232.867	363.826	101.908	0.2801	-1.83599	6.8031e-05	0.00821496
LOC_Os09g34150	201.251	312.515	89.988	0.287948	-1.79612	6.81486e-05	0.00821496
LOC_Os10g39936	268.319	422.812	113.827	0.269214	-1.89318	6.97091e-05	0.00836905
LOC_Os04g33110	2943.97	1414.57	4473.37	3.16236	1.661	7.08874e-05	0.00847619
LOC_Os07g48060	47.5735	86.9247	8.22226	0.0945906	-3.40216	7.33889e-05	0.00874006
LOC_Os02g46473	38.5565	66.2163	10.8966	0.164561	-2.6033	7.43453e-05	0.00881416
LOC_Os02g08490	396.623	183.504	609.742	3.32276	1.73238	7.46056e-05	0.00881416
LOC_Os03g53930	659.857	320.098	999.616	3.12284	1.64286	7.53628e-05	0.00884268
LOC_Os11g10310	497.908	232.526	763.289	3.28259	1.71484	7.54434e-05	0.00884268
LOC_Os04g38870	1492.39	2285.4	699.392	0.306026	-1.70827	7.61919e-05	0.00889525
LOC_Os04g44150	20.0212	2.17986	37.8626	17.3693	4.11846	7.79078e-05	0.00905992
LOC_Os01g55270	230.11	103.594	356.627	3.44255	1.78348	7.83085e-05	0.00907094
LOC_Os03g24730	604.491	925.19	283.792	0.306739	-1.70492	8.04101e-05	0.00927814
LOC_Os10g28360	2482.72	1208.87	3756.58	3.10752	1.63576	8.09136e-05	0.00930005
LOC_Os04g48160	139.149	60.0841	218.214	3.63181	1.86069	8.55593e-05	0.00979604
LOC_Os02g44710	36.8432	71.4889	2.19756	0.0307399	-5.02374	8.71079e-05	0.00993499
LOC_Os01g47570	146.236	258.212	34.2594	0.132679	-2.91399	8.82243e-05	0.0100238
LOC_Os06g50900	15.0408	1.69951	28.382	16.7001	4.06178	8.85807e-05	0.0100258
LOC_Os10g28200	2009.43	3019.59	999.272	0.33093	-1.5954	8.94607e-05	0.0100869
LOC_Os03g28080	365.156	556.78	173.533	0.311673	-1.6819	8.98509e-05	0.0100926
LOC_Os05g46290	336.672	159.73	513.615	3.21553	1.68505	9.08779e-05	0.0101694
LOC_Os03g58790	430.873	722.823	138.924	0.192196	-2.37935	9.39902e-05	0.0104781
LOC_Os10g05130	535.508	175.06	895.956	5.11799	2.35558	9.43494e-05	0.0104788
LOC_Os01g21120	37.5225	66.7052	8.33977	0.125024	-2.99972	9.56144e-05	0.0105797
LOC_Os02g44990	80.085	139.525	20.6454	0.14797	-2.75663	9.65198e-05	0.0106401
LOC_Os07g08829	7803.34	3827.09	11779.6	3.07795	1.62197	9.7679e-05	0.0106961
LOC_Os06g35160	1512.33	722.181	2302.49	3.18824	1.67276	9.77484e-05	0.0106961
LOC_Os06g45710	673.355	322.369	1024.34	3.17754	1.66791	9.82592e-05	0.0107124
LOC_Os04g22120	565.449	975.601	155.298	0.159182	-2.65125	9.97708e-05	0.0107985
LOC_Os06g19200	95.4775	155.531	35.4236	0.227758	-2.13442	9.9777e-05	0.0107985
LOC_Os09g34180	59.4663	21.0134	97.9193	4.65986	2.22029	0.000100488	0.0108359
LOC_Os08g43550	290.658	463.169	118.147	0.255084	-1.97095	0.000101368	0.0108724
LOC_Os02g10660	295.188	451.409	138.967	0.307852	-1.69969	0.00010156	0.0108724
LOC_Os01g36720	143.332	30.0734	256.59	8.53212	3.0929	0.000102106	0.0108915
LOC_Os07g44740	648.674	313.984	983.364	3.13189	1.64704	0.000103735	0.0110257
LOC_Os04g47360	760.054	358.332	1161.78	3.24218	1.69696	0.000104886	0.0111081
LOC_Os04g45210	1172.65	563.235	1782.07	3.16399	1.66175	0.00010597	0.011183
LOC_Os04g53930	450.556	686.474	214.638	0.312667	-1.6773	0.000112066	0.0117845
LOC_Os02g49310	112.952	50.9658	174.937	3.43245	1.77924	0.000113858	0.0118979
LOC_Os09g25710	18.4158	3.77752	33.0541	8.75022	3.12932	0.000113948	0.0118979
LOC_Os06g50230	6097.23	11240.4	954.025	0.0848743	-3.55853	0.000114543	0.0119181
LOC_Os01g09590	213.556	328.266	98.8469	0.301118	-1.7316	0.000115872	0.0120071
LOC_Os01g65900	3080.72	4659.89	1501.56	0.32223	-1.63384	0.000116208	0.0120071
LOC_Os04g15840	155.609	263.274	47.944	0.182106	-2.45715	0.000119176	0.012271
LOC_Os02g44820	615.338	1029.69	200.986	0.195191	-2.35704	0.000120044	0.0123176
LOC_Os03g13030	476.717	230.719	722.715	3.13244	1.64729	0.00012429	0.0126554
LOC_Os11g42490	1639.77	721.469	2558.06	3.54563	1.82604	0.000124306	0.0126554
LOC_Os08g32960	428.462	202.303	654.621	3.23585	1.69415	0.000124617	0.0126554
LOC_Os03g11910	578.233	285.241	871.224	3.05435	1.61086	0.000125662	0.012718
LOC_Os11g32890	43.0007	6.04936	79.9521	13.2166	3.72428	0.000127448	0.0128549
LOC_Os02g09510	1507.94	736.449	2279.44	3.09518	1.63002	0.00012834	0.012901
LOC_Os01g08020	232.703	87.9233	377.482	4.29331	2.10209	0.000131838	0.0132078
LOC_Os07g49400	14086.2	7161.58	21010.8	2.93382	1.55278	0.000133586	0.0133379
LOC_Os01g52710	19.621	4.51139	34.7306	7.69842	2.94456	0.000135253	0.0134591
LOC_Os10g32520	755.149	1145.19	365.106	0.318817	-1.6492	0.00013608	0.013496
LOC_Os09g25470	106.54	164.614	48.4663	0.294423	-1.76404	0.000138192	0.013599
LOC_Os10g09240	22.8682	4.18203	41.5543	9.9364	3.31272	0.000138259	0.013599
LOC_Os12g10320	301.922	141.948	461.897	3.25399	1.70221	0.000138691	0.013599
LOC_Os02g43340	363.957	174.81	553.103	3.16401	1.66176	0.000138952	0.013599
LOC_Os11g09680	856.249	1298.56	413.934	0.318763	-1.64944	0.000142654	0.0139154
LOC_Os07g42626	22.4385	6.99885	37.8782	5.41206	2.43618	0.000147289	0.0143204
LOC_Os11g45130	1061.16	1600.08	522.247	0.326388	-1.61534	0.000149173	0.0144561
LOC_Os08g31980	25.1346	44.4439	5.82522	0.131069	-2.9316	0.000152417	0.0147224
LOC_Os08g02690	2314.2	3467.08	1161.32	0.334957	-1.57795	0.000153583	0.0147619
LOC_Os06g48680	160.837	257.398	64.2759	0.249714	-2.00165	0.000153822	0.0147619
LOC_Os05g51150	3812.25	5706.21	1918.28	0.336175	-1.57272	0.000155464	0.0148714
LOC_Os03g57340	5349.24	2717.33	7981.14	2.93712	1.5544	0.000158637	0.0151123
LOC_Os04g21350	6055.85	10109.9	2001.76	0.198	-2.33643	0.000159001	0.0151123
LOC_Os01g68740	61.8164	108.658	14.9745	0.137813	-2.85922	0.000161121	0.0152356
LOC_Os02g49880	1393.11	2178.21	608.001	0.279128	-1.841	0.000161326	0.0152356
LOC_Os10g28340	496.101	241.114	751.087	3.11507	1.63927	0.000164115	0.0154497
LOC_Os11g07260	5.58738	0.393972	10.7808	27.3643	4.77422	0.000165482	0.0155291
LOC_Os02g11700	318.806	156.28	481.333	3.07995	1.62291	0.00016806	0.0157213
LOC_Os06g13720	81.9835	34.9893	128.978	3.6862	1.88214	0.000170908	0.0159374
LOC_Os07g48550	606.587	910.016	303.157	0.333134	-1.58583	0.00017372	0.0160848
LOC_Os01g12270	2600.49	4627.66	573.328	0.123892	-3.01285	0.000174097	0.0160848
LOC_Os07g29330	401.783	653.597	149.969	0.229451	-2.12374	0.000174115	0.0160848
LOC_Os01g05970	625.514	307.576	943.452	3.06738	1.61701	0.000174941	0.0161109
LOC_Os01g72350	251.333	380.029	122.637	0.322705	-1.63171	0.00017626	0.0161821
LOC_Os01g49210	56.2008	20.2584	92.1431	4.54839	2.18536	0.000179028	0.0163715
LOC_Os09g06740	187.599	298.075	77.1228	0.258736	-1.95045	0.000179477	0.0163715
LOC_Os01g65169	85.8549	140.896	30.8133	0.218695	-2.19301	0.00018044	0.0163715
LOC_Os11g29870	193.145	313.132	73.1581	0.233634	-2.09768	0.000180532	0.0163715
LOC_Os08g17320	388.688	592.977	184.4	0.310973	-1.68514	0.000187668	0.0169668
LOC_Os02g26700	1284.12	1914.93	653.307	0.341164	-1.55146	0.000189851	0.017112
LOC_Os04g32590	390.036	620.495	159.578	0.257178	-1.95916	0.000192077	0.0172278
LOC_Os12g19470	20383.8	9402.37	31365.2	3.33589	1.73807	0.000192298	0.0172278
LOC_Os02g32140	26.1732	8.38089	43.9654	5.24592	2.39119	0.000196734	0.0175721
LOC_Os02g51930	2124.52	843.399	3405.63	4.03799	2.01364	0.000197759	0.0176106
LOC_Os04g49370	214.53	415.209	13.8509	0.0333589	-4.90578	0.000201139	0.017858
LOC_Os10g39660	42.6163	77.0058	8.22685	0.106834	-3.22655	0.000202697	0.0179426
LOC_Os03g15960	699.609	339.066	1060.15	3.12668	1.64463	0.000204371	0.018037
LOC_Os03g02260	1552.64	778.166	2327.11	2.99051	1.58039	0.000206667	0.0181855
LOC_Os10g42800	168.314	42.7481	293.88	6.87469	2.78129	0.0002097	0.0183978
LOC_Os06g09180	469.399	703.976	234.822	0.333566	-1.58396	0.000210405	0.0184052
LOC_Os09g27050	2060.36	3101.61	1019.1	0.328573	-1.60571	0.000211219	0.018422
LOC_Os06g37010	99.041	44.8828	153.199	3.41332	1.77117	0.000214474	0.0186511
LOC_Os07g42510	70.622	108.998	32.246	0.29584	-1.75711	0.000217092	0.0188003
LOC_Os06g04630	9.63676	17.9163	1.3572	0.0757524	-3.72256	0.000217458	0.0188003
LOC_Os01g08460	2044	1020.74	3067.27	3.00495	1.58734	0.000219942	0.0189244
LOC_Os12g16690	258.984	427.614	90.3528	0.211295	-2.24267	0.000220536	0.0189244
LOC_Os03g01020	268.016	130.291	405.741	3.11411	1.63882	0.000220808	0.0189244
LOC_Os02g40454	407.319	199.693	614.944	3.07945	1.62267	0.000223086	0.0190645
LOC_Os03g61670	12.2203	2.5956	21.8451	8.41619	3.07317	0.000224145	0.0191
LOC_Os01g54560	1466.36	2183.85	748.862	0.342909	-1.5441	0.000226572	0.0192515
LOC_Os02g10550	318.672	483.81	153.534	0.317343	-1.65588	0.000228724	0.0193788
LOC_Os12g08260	3030.31	4487.79	1572.84	0.35047	-1.51264	0.000230764	0.0194959
LOC_Os03g38940	125.292	61.5054	189.078	3.07416	1.62019	0.000232461	0.0195836
LOC_Os04g25784	146.149	66.4721	225.825	3.3973	1.76439	0.000236174	0.0197925
LOC_Os01g68020	1734.63	2571.87	897.386	0.348924	-1.51902	0.000236277	0.0197925
LOC_Os04g56230	6226.64	3156.88	9296.39	2.9448	1.55817	0.000239983	0.0199584
LOC_Os01g11230	2918.66	1455.33	4381.99	3.011	1.59024	0.000240276	0.0199584
LOC_Os07g04810	10.9972	19.7998	2.19462	0.110841	-3.17344	0.000246653	0.0204309
LOC_Os03g51530	1965.69	3627.84	303.533	0.0836677	-3.57919	0.00024747	0.0204414
LOC_Os08g19420	72.4398	33.8901	110.989	3.27498	1.71149	0.00025072	0.0206346
LOC_Os05g03040	9174.29	13633.1	4715.49	0.345885	-1.53163	0.0002512	0.0206346
LOC_Os03g64010	282.061	432.668	131.453	0.30382	-1.71871	0.00025323	0.0207439
LOC_Os11g02080	76.6972	119.619	33.775	0.282354	-1.82442	0.000254723	0.0207579
LOC_Os04g46220	1334.42	2424.18	244.653	0.100922	-3.30869	0.000254801	0.0207579
LOC_Os09g28390	477.3	193.737	760.863	3.92731	1.97354	0.000257369	0.0209096
LOC_Os03g12350	1058.91	1585.19	532.639	0.336011	-1.57342	0.000258375	0.020934
LOC_Os11g48020	598.922	307.492	890.351	2.89553	1.53383	0.000260234	0.0209835
LOC_Os02g35490	47.9875	79.1649	16.8101	0.212343	-2.23553	0.000260402	0.0209835
LOC_Os01g72080	2889.17	4386.73	1391.6	0.31723	-1.6564	0.000264193	0.0212314
LOC_Os02g57560	66.5919	103.686	29.4978	0.284491	-1.81354	0.000274123	0.0219699
LOC_Os04g44100	71.6732	31.7146	111.632	3.51989	1.81553	0.000281193	0.0224758
LOC_Os05g33310	231.16	114.973	347.347	3.02112	1.59508	0.000285099	0.0227267
LOC_Os09g37620	2114.19	3202.19	1026.2	0.320467	-1.64175	0.00028981	0.0230403
LOC_Os01g63870	124.396	34.8924	213.899	6.13024	2.61594	0.000291483	0.0231114
LOC_Os05g04660	12.369	2.73604	22.0019	8.04152	3.00747	0.000293943	0.0232443
LOC_Os01g68840	44.0906	19.7035	68.4777	3.4754	1.79718	0.000310791	0.0244568
LOC_Os12g04204	314.094	522.339	105.849	0.202644	-2.30298	0.000310927	0.0244568
LOC_Os06g39330	1351.99	704.987	1998.99	2.8355	1.5036	0.000313204	0.0245707
LOC_Os11g22350	1161.45	586.538	1736.37	2.96037	1.56578	0.000315716	0.0247025
LOC_Os01g60170	115.929	177.326	54.5309	0.307517	-1.70126	0.000320826	0.0250362
LOC_Os08g39560	62.2876	28.2727	96.3026	3.40621	1.76817	0.000322886	0.0251013
LOC_Os02g04510	2236.68	461.258	4012.11	8.6982	3.12072	0.00032344	0.0251013
LOC_Os03g28160	252.097	88.4703	415.724	4.69902	2.23236	0.000324199	0.0251013
LOC_Os08g39650	74.5549	28.845	120.265	4.16935	2.05982	0.000327667	0.0251042
LOC_Os02g02540	128.711	199.197	58.2252	0.2923	-1.77448	0.000327842	0.0251042
LOC_Os03g15890	3173.31	1638.51	4708.11	2.87341	1.52277	0.000328139	0.0251042
LOC_Os04g43990	226.509	343.114	109.905	0.320316	-1.64243	0.000328185	0.0251042
LOC_Os03g14910	61.0797	13.5193	108.64	8.03591	3.00646	0.000328469	0.0251042
LOC_Os03g24264	41.4273	67.5182	15.3364	0.227144	-2.13832	0.000329709	0.0251342
LOC_Os06g34400	197.086	366.184	27.9883	0.0764323	-3.70967	0.000331541	0.025209
LOC_Os10g41100	1177.94	612.826	1743.06	2.8443	1.50807	0.000333192	0.0252698
LOC_Os04g11820	766.258	1132.82	399.691	0.352827	-1.50297	0.000338241	0.0255873
LOC_Os04g51880	1687.38	2498.74	876.019	0.350584	-1.51217	0.000341774	0.025735
LOC_Os08g37390	54.5391	23.4467	85.6314	3.65217	1.86875	0.00034193	0.025735
LOC_Os12g03860	186.307	90.7981	281.816	3.10377	1.63402	0.000343784	0.0257479
LOC_Os03g04970	461.509	237.447	685.571	2.88726	1.5297	0.000343838	0.0257479
LOC_Os05g49270	317.385	511.452	123.319	0.241116	-2.0522	0.000347604	0.0259643
LOC_Os02g43820	131.036	64.2612	197.81	3.07822	1.6221	0.000353025	0.026303
LOC_Os06g09560	88.7766	5.75858	171.795	29.8328	4.89883	0.000355833	0.0264458
LOC_Os08g42390	155.763	235.534	75.9919	0.322636	-1.63202	0.000357402	0.026496
LOC_Os10g25674	26.1346	44.3645	7.90462	0.178175	-2.48864	0.000364901	0.0269196
LOC_Os05g08420	687.204	1168.64	205.767	0.176074	-2.50575	0.000364932	0.0269196
LOC_Os06g07120	268.519	113.385	423.654	3.73642	1.90166	0.000369583	0.0271858
LOC_Os04g02510	42.8849	67.8808	17.889	0.263536	-1.92393	0.000370373	0.0271858
LOC_Os05g31160	84.7338	21.5224	147.945	6.87402	2.78115	0.000373418	0.0273416
LOC_Os06g37620	427.676	633.213	222.139	0.350813	-1.51123	0.000374389	0.0273451
LOC_Os03g20720	335.404	499.061	171.747	0.344139	-1.53894	0.000382338	0.0278571
LOC_Os02g44770	28.3648	10.0586	46.671	4.63989	2.21409	0.000392834	0.0284819
LOC_Os12g40780	59.4849	25.4004	93.5693	3.68376	1.88118	0.000394767	0.0285522
LOC_Os04g36730	663.125	340.722	985.528	2.89247	1.5323	0.000397273	0.0286009
LOC_Os05g03140	3499.66	5176.19	1823.12	0.352213	-1.50548	0.000397369	0.0286009
LOC_Os07g36140	3286.49	1744.04	4828.95	2.76884	1.46928	0.00040521	0.0290947
LOC_Os07g48680	11.3214	20.9263	1.71652	0.0820267	-3.60776	0.00040837	0.0292507
LOC_Os04g43710	317.849	551.68	84.0174	0.152294	-2.71507	0.000420234	0.030028
LOC_Os02g51760	7.14913	13.221	1.0773	0.0814842	-3.61734	0.000424413	0.0302537
LOC_Os01g12190	280.831	104.831	456.831	4.35779	2.1236	0.000432673	0.0307532
LOC_Os07g03860	338.008	503.391	172.625	0.342925	-1.54404	0.000433495	0.0307532
LOC_Os10g13850	2187.41	244.857	4129.97	16.8668	4.07612	0.000438019	0.0310001
LOC_Os06g16170	73.579	119.327	27.8311	0.233234	-2.10015	0.000440317	0.0310885
LOC_Os01g40760	20.3238	34.8564	5.79106	0.16614	-2.58953	0.00045603	0.0320955
LOC_Os05g32440	25.7124	43.5983	7.8265	0.179514	-2.47783	0.000457592	0.0320955
LOC_Os03g20330	935.629	1535.57	335.693	0.218612	-2.19356	0.000457827	0.0320955
LOC_Os03g16780	969.02	1677.84	260.195	0.155077	-2.68895	0.000459599	0.0320956
LOC_Os04g45834	535.428	143.051	927.806	6.48585	2.6973	0.000459993	0.0320956
LOC_Os04g44300	783.826	1189.05	378.599	0.318404	-1.65107	0.000463633	0.0322736
LOC_Os09g28530	5.40069	10.4421	0.359313	0.0344102	-4.86102	0.000466048	0.0323657
LOC_Os02g47200	488.029	251.409	724.648	2.88235	1.52724	0.000467323	0.0323785
LOC_Os06g47310	88.0048	40.4578	135.552	3.35045	1.74436	0.000471797	0.0326123
LOC_Os09g21230	3843.55	5594.18	2092.91	0.374123	-1.41841	0.000476158	0.0328372
LOC_Os12g38100	37.4895	17.6417	57.3373	3.2501	1.70049	0.000479421	0.0329181
LOC_Os04g48810	16.63	29.1084	4.15166	0.142628	-2.80967	0.000480594	0.0329181
LOC_Os03g19720	822.834	249.418	1396.25	5.59804	2.48492	0.000480661	0.0329181
LOC_Os02g15870	274.325	437.194	111.455	0.254933	-1.97181	0.000482559	0.0329719
LOC_Os03g60500	31.2147	50.3351	12.0944	0.240277	-2.05723	0.000487631	0.0332419
LOC_Os12g38870	1290.33	1888.79	691.87	0.366303	-1.44889	0.000490171	0.0333384
LOC_Os06g07030	3167.08	5347.53	986.632	0.184502	-2.43829	0.000493409	0.0334818
LOC_Os03g43010	351.05	559.916	142.185	0.25394	-1.97744	0.000498153	0.0336513
LOC_Os02g17320	546.018	801.128	290.908	0.363123	-1.46147	0.000498176	0.0336513
LOC_Os03g63950	20134.3	30388.9	9879.76	0.325111	-1.62099	0.000500524	0.033733
LOC_Os08g02990	24.3656	41.4241	7.30709	0.176397	-2.5031	0.000501955	0.0337528
LOC_Os03g47270	154.721	81.4954	227.946	2.79704	1.4839	0.000504555	0.0338068
LOC_Os01g56300	2186.27	3224.8	1147.74	0.35591	-1.49041	0.000505038	0.0338068
LOC_Os11g42510	867.523	452.874	1282.17	2.83119	1.50141	0.000520328	0.0347518
LOC_Os10g38610	235.182	110.827	359.537	3.24414	1.69784	0.000522123	0.0347742
LOC_Os02g06840	182.217	89.3963	275.038	3.07662	1.62135	0.000523008	0.0347742
LOC_Os01g56740	11.2574	0.480349	22.0344	45.8718	5.51953	0.000528772	0.0350595
LOC_Os03g60840	2934.68	4963.7	905.661	0.182457	-2.45437	0.000529664	0.0350595
LOC_Os01g23000	19.8157	35.3615	4.26981	0.120747	-3.04994	0.00053732	0.035449
LOC_Os02g30650	288.664	145.257	432.071	2.97452	1.57266	0.00053794	0.035449
LOC_Os05g02500	1234.72	1801.46	667.984	0.370801	-1.43128	0.000539565	0.0354773
LOC_Os07g29810	111.671	168.55	54.7922	0.325079	-1.62114	0.000543817	0.0356778
LOC_Os09g13920	724.911	1061.05	388.775	0.366407	-1.44848	0.000550716	0.0360506
LOC_Os10g21930	1991.47	2920.72	1062.21	0.36368	-1.45926	0.000552438	0.0360837
LOC_Os04g45810	1194.26	647.082	1741.44	2.69122	1.42826	0.000555176	0.0361828
LOC_Os06g43810	846.89	1386.33	307.449	0.221772	-2.17285	0.000557787	0.0362733
LOC_Os07g03020	31.458	53.2109	9.70514	0.18239	-2.4549	0.000559405	0.0362989
LOC_Os04g04060	51.5646	20.8413	82.288	3.94832	1.98124	0.000566144	0.0366161
LOC_Os05g51420	3843.27	5573.89	2112.65	0.379025	-1.39964	0.000566763	0.0366161
LOC_Os06g28050	507.802	800.961	214.643	0.267982	-1.89979	0.000576537	0.0371666
LOC_Os07g32630	422.084	223.041	621.127	2.78482	1.47758	0.000579196	0.0371963
LOC_Os05g37130	882.108	1291.42	472.798	0.366108	-1.44966	0.000579506	0.0371963
LOC_Os02g47660	46.1457	16.7245	75.5668	4.51833	2.17579	0.00058996	0.0377855
LOC_Os06g47930	528.909	912.005	145.813	0.159882	-2.64492	0.000594011	0.0379265
LOC_Os12g07480	123.132	193.884	52.3797	0.27016	-1.88811	0.00059472	0.0379265
LOC_Os01g55240	246.281	53.708	438.854	8.17111	3.03053	0.000599489	0.0381486
LOC_Os02g53140	732.546	382.202	1082.89	2.8333	1.50248	0.000602659	0.0381876
LOC_Os04g49350	4004.3	2156.87	5851.73	2.71306	1.43992	0.000602678	0.0381876
LOC_Os08g08440	28.6288	47.3224	9.9352	0.209947	-2.2519	0.000604525	0.038223
LOC_Os11g05494	31.4376	52.9749	9.9004	0.186889	-2.41975	0.000608508	0.0383201
LOC_Os01g40950	17.4259	5.14273	29.709	5.7769	2.53029	0.000608645	0.0383201
LOC_Os01g50460	171.026	86.5943	255.458	2.95005	1.56074	0.000611773	0.03841
LOC_Os11g32650	2109.98	789.327	3430.64	4.34628	2.11978	0.000612663	0.03841
LOC_Os03g20340	733.648	1070.08	397.217	0.371203	-1.42972	0.000617468	0.0385612
LOC_Os02g56880	49.1651	22.7844	75.5458	3.31568	1.7293	0.000617676	0.0385612
LOC_Os11g29810	41.5738	18.1066	65.0411	3.59213	1.84484	0.00062032	0.0386449
LOC_Os05g44100	505.494	742.141	268.848	0.36226	-1.4649	0.000622067	0.0386725
LOC_Os05g25260	1729.39	2527.67	931.108	0.368366	-1.44079	0.000630618	0.038969
LOC_Os01g15000	574.423	843.757	305.089	0.361584	-1.4676	0.00063073	0.038969
LOC_Os07g11300	149.39	222.325	76.4553	0.34389	-1.53998	0.000632467	0.038969
LOC_Os10g02990	60.2634	115.417	5.10953	0.04427	-4.49753	0.000633526	0.038969
LOC_Os03g03660	1002.74	1531.73	473.747	0.309289	-1.69297	0.000634515	0.038969
LOC_Os01g48960	756.229	1096.27	416.188	0.37964	-1.3973	0.000634722	0.038969
LOC_Os03g05290	13537.6	7325.13	19750.2	2.69622	1.43094	0.000638979	0.0391493
LOC_Os08g38710	769.209	1362.22	176.202	0.12935	-2.95065	0.000642031	0.0392552
LOC_Os03g56370	461.245	249.636	672.855	2.69535	1.43047	0.000643538	0.0392664
LOC_Os03g58470	5246.58	2836.36	7656.8	2.69951	1.4327	0.000645466	0.0393032
LOC_Os01g34639	9.74451	17.6143	1.87469	0.10643	-3.23202	0.00064708	0.0393207
LOC_Os03g12700	2113.66	1148.56	3078.75	2.68054	1.42252	0.000649856	0.0394087
LOC_Os03g51610	2822.83	4587.73	1057.92	0.230597	-2.11656	0.000662376	0.0400571
LOC_Os03g61090	1958.28	895.443	3021.12	3.37389	1.75441	0.000663251	0.0400571
LOC_Os07g15940	63.5087	96.3157	30.7017	0.318761	-1.64945	0.00068071	0.041028
LOC_Os08g08850	170.688	13.1359	328.24	24.988	4.64316	0.000700901	0.0421592
LOC_Os01g36070	204.256	369.812	38.6994	0.104646	-3.25641	0.000706013	0.0423087
LOC_Os06g45570	1316.19	1967.77	664.614	0.33775	-1.56597	0.000707198	0.0423087
LOC_Os08g17160	14.8501	0.393972	29.3063	74.3866	6.21697	0.000707666	0.0423087
LOC_Os11g05320	27.6077	8.14284	47.0726	5.78086	2.53128	0.000710311	0.0423685
LOC_Os05g33040	79.5534	121.531	37.5763	0.309192	-1.69342	0.000711524	0.0423685
LOC_Os07g01020	7124.76	3879.97	10369.5	2.67258	1.41823	0.000717525	0.0426402
LOC_Os01g68650	496.019	873.246	118.792	0.136035	-2.87795	0.000724984	0.0429973
LOC_Os07g23150	752.993	410.809	1095.18	2.6659	1.41462	0.00072902	0.0431504
LOC_Os04g38540	72.6402	129.245	16.0355	0.12407	-3.01077	0.000732038	0.0431841
LOC_Os01g59090	1421.85	774.664	2069.03	2.67087	1.41731	0.000732502	0.0431841
LOC_Os01g59110	91.5825	34.4358	148.729	4.31904	2.11071	0.000737726	0.0433749
LOC_Os05g50560	646.046	349.117	942.974	2.70103	1.43351	0.000738663	0.0433749
LOC_Os08g13840	62.8204	95.8937	29.7471	0.310209	-1.68869	0.000741317	0.0434447
LOC_Os01g66680	111.067	162.766	59.3692	0.364753	-1.45501	0.000750128	0.0438744
LOC_Os03g58170	292.374	155.859	428.889	2.75177	1.46036	0.000759305	0.0443237
LOC_Os07g10495	138.457	70.8843	206.03	2.90657	1.53932	0.00076171	0.0443767
LOC_Os04g47220	16992.8	9242.87	24742.7	2.67695	1.42059	0.000770238	0.0447856
LOC_Os04g28210	836.361	449.925	1222.8	2.71778	1.44243	0.000782763	0.0453361
LOC_Os11g43540	5.46827	0.393972	10.5426	26.7596	4.74199	0.000787684	0.0455228
LOC_Os03g06680	333.057	482.053	184.06	0.381826	-1.38901	0.000789057	0.0455228
LOC_Os07g40224	97.6002	48.864	146.336	2.99477	1.58244	0.000808711	0.046566
LOC_Os01g60830	2764.22	421.84	5106.59	12.1055	3.59759	0.000810728	0.0465917
LOC_Os12g42190	62.7202	101.524	23.916	0.235569	-2.08578	0.000819237	0.0469897
LOC_Os01g13560	15.7478	28.8971	2.59855	0.0899244	-3.47514	0.000823238	0.047128
LOC_Os01g64660	2106.12	1193.25	3018.99	2.53006	1.33917	0.000827635	0.0472884
LOC_Os06g08470	99.5755	149.474	49.6768	0.332344	-1.58925	0.00084736	0.0483223
LOC_Os04g41930	84.1201	127.239	41.0008	0.322233	-1.63382	0.000852684	0.0485326
LOC_Os09g27320	22.5867	9.40125	35.7721	3.80503	1.92791	0.000867647	0.0491999
LOC_Os08g02640	887.222	499.736	1274.71	2.55076	1.35093	0.000867727	0.0491999
LOC_Os03g25050	150.646	76.8298	224.463	2.92156	1.54674	0.000869385	0.0491999
LOC_Os06g04680	144.72	73.9849	215.455	2.91215	1.54209	0.000883404	0.049898

## Sheet: Deseq_Flag laef
The differentially expression profile at flag leaf
LOC id	baseMean	baseMeanA	baseMeanB	foldChange	log2FoldChange	pval	padj
LOC_Os01g01340	46936.2	70951.3	22921.1	0.323054	-1.63015	0.000344587	0.0257008
LOC_Os01g02490	38.5638	19.7438	57.3838	2.90643	1.53925	0.000721321	0.0406385
LOC_Os01g02600	158.25	76.3126	240.188	3.14743	1.65417	0.000392477	0.0278529
LOC_Os01g02920	187.108	292.174	82.043	0.280802	-1.83237	0.000484538	0.0312148
LOC_Os01g03710	42.5423	73.8489	11.2357	0.152144	-2.71649	9.38e-05	0.0105311
LOC_Os01g04100	126.223	211.32	41.1259	0.194614	-2.36131	7.92e-05	0.00933868
LOC_Os01g04360	33.1539	15.1158	51.192	3.38667	1.75987	0.000472489	0.030768
LOC_Os01g04620	74.8115	140.858	8.76519	0.0622272	-4.00631	0.000364984	0.0267818
LOC_Os01g05064	56.7612	96.4891	17.0332	0.176529	-2.50202	7.66e-06	0.00180087
LOC_Os01g05640	147.396	50.5212	244.271	4.83503	2.27352	1.43e-06	0.000545218
LOC_Os01g05660	556.284	281.791	830.778	2.9482	1.55984	0.000823729	0.0445597
LOC_Os01g05960	299.573	100.128	499.019	4.98383	2.31726	2.25e-07	0.000127468
LOC_Os01g06000	76.2331	35.1979	117.268	3.33168	1.73625	0.00057803	0.0350606
LOC_Os01g06790	14.2576	1.42394	27.0913	19.0256	4.24987	1.47e-05	0.00280726
LOC_Os01g06890	19.7311	4.11793	35.3442	8.58301	3.10148	1.17e-05	0.00236353
LOC_Os01g06920	4.84736	0.538974	9.15575	16.9874	4.08639	0.000975153	0.049809
LOC_Os01g07280	89.3367	42.5999	136.074	3.19422	1.67547	0.000144178	0.0142584
LOC_Os01g07340	51.6094	20.1127	83.1062	4.13202	2.04685	0.000772421	0.0428751
LOC_Os01g07970	290.048	519.452	60.6437	0.116746	-3.09856	0.000608437	0.0362472
LOC_Os01g08130	30.5022	58.0812	2.92322	0.0503299	-4.31244	3.95e-06	0.0011752
LOC_Os01g08140	33.3318	63.6103	3.05341	0.0480018	-4.38077	0.000495994	0.0316143
LOC_Os01g08860	15.9802	4.50899	27.4515	6.08817	2.60601	3.48e-06	0.00106966
LOC_Os01g09590	140.285	228.359	52.2112	0.228636	-2.12887	3.24e-05	0.00500453
LOC_Os01g10320	51.7504	25.2977	78.203	3.09131	1.62822	0.000810141	0.044385
LOC_Os01g10580	2486.11	3752.44	1219.77	0.325061	-1.62122	0.000233926	0.0199367
LOC_Os01g11810	40.1042	69.1478	11.0605	0.159955	-2.64426	4.96e-05	0.00678254
LOC_Os01g12160	314.669	539.868	89.4696	0.165725	-2.59314	5.26e-05	0.0070288
LOC_Os01g12230	161.079	237.841	84.3167	0.354509	-1.49611	0.000633175	0.0371327
LOC_Os01g12270	2538.41	4714.32	362.495	0.0768924	-3.70102	7e-05	0.00846064
LOC_Os01g13560	21.3601	41.1614	1.55872	0.0378685	-4.72286	6.32e-05	0.00784206
LOC_Os01g14590	64.699	111.907	17.4913	0.156303	-2.67759	0.000406759	0.0285253
LOC_Os01g15000	568.728	863.951	273.505	0.316575	-1.65938	0.000367202	0.026879
LOC_Os01g15270	11407.8	17966.9	4848.67	0.269868	-1.88968	0.000855036	0.0456905
LOC_Os01g15790	28.5922	10.1894	46.995	4.61213	2.20543	0.000131083	0.0134595
LOC_Os01g16146	199.53	311.933	87.1272	0.279314	-1.84004	0.000372192	0.0271123
LOC_Os01g16310	18.9589	33.178	4.73973	0.142858	-2.80735	9.71e-05	0.0106803
LOC_Os01g16980	329.356	162.542	496.169	3.05256	1.61002	0.000457961	0.0301483
LOC_Os01g19800	25.6633	43.5766	7.75006	0.177849	-2.49128	0.000829301	0.0445597
LOC_Os01g19940	554.608	978.027	131.188	0.134135	-2.89824	0.000331265	0.0251669
LOC_Os01g20830	3231.28	5150.84	1311.72	0.254661	-1.97335	5.46e-06	0.00146695
LOC_Os01g21120	41.4639	72.7966	10.1311	0.13917	-2.84508	0.000534648	0.033302
LOC_Os01g21144	87.9677	134.812	41.1233	0.305042	-1.71292	0.000489142	0.031377
LOC_Os01g21420	1089.7	554.078	1625.33	2.93339	1.55257	0.000243692	0.0203088
LOC_Os01g22010	6726.45	10013	3439.88	0.34354	-1.54145	0.000626935	0.0370474
LOC_Os01g22900	18238.2	33341.4	3134.93	0.0940251	-3.41081	4.44e-07	0.000226487
LOC_Os01g27190	56.5051	109.156	3.85431	0.0353102	-4.82377	0.00032824	0.0250002
LOC_Os01g27210	342.242	605.305	79.1779	0.130807	-2.93449	2.17e-09	2.84e-06
LOC_Os01g27230	1314.96	1960.94	668.98	0.341152	-1.55151	0.000408616	0.0285775
LOC_Os01g35789	106.536	205.282	7.79078	0.0379516	-4.7197	1.39e-19	4.2e-15
LOC_Os01g35830	43.867	86.7594	0.974643	0.0112339	-6.476	2.65e-15	1.33e-11
LOC_Os01g35920	6.51067	12.8264	0.194929	0.0151974	-6.04003	8.26e-07	0.000365285
LOC_Os01g36070	241.86	462.115	21.605	0.0467525	-4.41881	8.04e-05	0.00943291
LOC_Os01g37470	156.605	35.0577	278.153	7.93416	2.98808	0.000421444	0.028818
LOC_Os01g39770	258.215	446.386	70.0438	0.156913	-2.67196	9.97e-06	0.00216124
LOC_Os01g39890	438.979	670.271	207.686	0.309853	-1.69034	3.54e-05	0.00521431
LOC_Os01g40820	72.2696	36.1161	108.423	3.00207	1.58596	0.000770246	0.0428334
LOC_Os01g43220	37.1261	13.4487	60.8036	4.52114	2.17669	3.8e-05	0.00556024
LOC_Os01g43610	53.6037	85.4554	21.7519	0.254541	-1.97403	0.00030209	0.0234842
LOC_Os01g45830	858.137	1325.82	390.45	0.294496	-1.76368	0.000658032	0.0381211
LOC_Os01g47840	116.107	49.5054	182.708	3.69068	1.88389	0.000209821	0.0184669
LOC_Os01g48390	837.463	1306.5	368.427	0.281996	-1.82625	0.000155597	0.015078
LOC_Os01g48700	15.4553	5.43473	25.4758	4.6876	2.22885	0.000299827	0.0233686
LOC_Os01g48940	64.1664	111.04	17.2926	0.155733	-2.68286	4.34e-05	0.00617489
LOC_Os01g49210	72.4505	25.2627	119.638	4.73576	2.2436	5.13e-05	0.0069755
LOC_Os01g49830	1647.32	2880.92	413.725	0.143609	-2.79978	3.29e-05	0.0050248
LOC_Os01g52340	34.3515	13.5482	55.1549	4.07101	2.02539	8.44e-05	0.00965359
LOC_Os01g52550	607.528	920.583	294.474	0.319878	-1.64441	0.000381029	0.0274241
LOC_Os01g52920	1992.98	3072.47	913.481	0.297311	-1.74995	0.000241903	0.0203088
LOC_Os01g53100	19.7312	34.2687	5.19362	0.151556	-2.72208	0.000220752	0.0191393
LOC_Os01g54560	1507.9	2258.53	757.28	0.335297	-1.57649	0.000445825	0.0295432
LOC_Os01g54600	2842.37	5023.3	661.436	0.131674	-2.92496	0.000542317	0.033498
LOC_Os01g55270	166.422	82.8016	250.043	3.01979	1.59445	0.000341254	0.0256025
LOC_Os01g55940	310.995	63.26	558.73	8.83228	3.14279	0.000779957	0.0431342
LOC_Os01g57082	199.041	94.4267	303.656	3.21579	1.68517	0.000205483	0.0183531
LOC_Os01g58035	78.0079	0.964021	155.052	160.839	7.32947	2.74e-06	0.000917667
LOC_Os01g58640	216.189	82.0959	350.283	4.26675	2.09314	0.000280351	0.0224318
LOC_Os01g59020	413.287	125.869	700.705	5.56694	2.47688	1.08e-05	0.00228004
LOC_Os01g59110	55.8978	19.8398	91.9559	4.63491	2.21254	0.000216656	0.0188965
LOC_Os01g59160	41.6788	15.0096	68.3481	4.55363	2.18702	9.3e-05	0.0105168
LOC_Os01g60170	205.986	327.426	84.5462	0.258215	-1.95336	9.59e-05	0.0106536
LOC_Os01g60450	26.9786	1.35932	52.598	38.6943	5.27405	4.62e-06	0.00130033
LOC_Os01g60830	1736.32	207.871	3264.77	15.7058	3.97322	0.00037422	0.0271287
LOC_Os01g61880	429.465	631.169	227.761	0.360857	-1.4705	0.000431749	0.0293236
LOC_Os01g62290	1486.93	448.212	2525.66	5.63497	2.49441	7.19e-07	0.000332891
LOC_Os01g62810	211.551	111.966	311.137	2.77886	1.47449	0.000591854	0.0355408
LOC_Os01g62890	88.3179	41.964	134.672	3.20922	1.68222	0.000607957	0.0362472
LOC_Os01g62970	183.768	300.395	67.1409	0.223509	-2.1616	7.65e-06	0.00180087
LOC_Os01g63210	389.142	137.83	640.455	4.6467	2.21621	3e-05	0.00474359
LOC_Os01g63480	627.434	948.983	305.886	0.32233	-1.63339	0.00069783	0.0395371
LOC_Os01g65100	7753.4	12594.9	2911.9	0.231197	-2.11281	5.65e-05	0.00732127
LOC_Os01g65780	991.488	1716	266.973	0.155578	-2.68429	7.16e-09	8.62e-06
LOC_Os01g66120	5702.21	9236.46	2167.96	0.234717	-2.091	0.000242867	0.0203088
LOC_Os01g67520	19.5645	5.67023	33.4587	5.90077	2.5609	0.000167906	0.0158353
LOC_Os01g68020	2045.29	3310.15	780.43	0.235769	-2.08455	5.78e-06	0.00151232
LOC_Os01g68140	70.0835	131.423	8.74377	0.0665314	-3.90982	1.98e-08	2.06e-05
LOC_Os01g68770	2042.6	3279.85	805.353	0.245545	-2.02594	9.99e-06	0.00216124
LOC_Os01g68840	68.4124	33.0616	103.763	3.13848	1.65007	0.000813011	0.044385
LOC_Os01g68870	124.491	61.7164	187.266	3.0343	1.60136	0.000417138	0.0287835
LOC_Os01g68960	33.7413	7.19533	60.2873	8.37867	3.06672	8.63e-08	5.77e-05
LOC_Os01g69870	290.212	568.974	11.4497	0.0201234	-5.63498	4.31e-08	3.65e-05
LOC_Os01g70160	216.086	106.799	325.373	3.0466	1.6072	0.000867692	0.0460397
LOC_Os01g72080	2677.03	4373.85	980.218	0.224109	-2.15773	6.1e-06	0.001546
LOC_Os01g72100	963.474	327.749	1599.2	4.87934	2.28669	0.000499491	0.0316362
LOC_Os01g72210	61.6526	24.5801	98.7252	4.01647	2.00593	8.33e-05	0.00961031
LOC_Os01g72880	159.07	76.8566	241.284	3.13941	1.65049	0.000294084	0.0230404
LOC_Os01g73290	9.17228	0.61548	17.7291	28.8053	4.84826	1.39e-05	0.002698
LOC_Os01g73604	7.55718	14.2699	0.844455	0.0591773	-4.07881	2.56e-05	0.0042132
LOC_Os01g74030	87.9211	47.3017	128.54	2.71746	1.44226	0.000879377	0.0464957
LOC_Os02g01100	128.366	65.4388	191.293	2.92323	1.54756	0.000437644	0.0294479
LOC_Os02g01765	45.9171	74.3462	17.488	0.235224	-2.08789	0.000206805	0.0183531
LOC_Os02g02670	114.84	57.9368	171.743	2.96431	1.5677	0.00028344	0.0226188
LOC_Os02g03040	3008.85	4821.23	1196.47	0.248166	-2.01062	5.95e-06	0.00152963
LOC_Os02g04510	1308.21	223.621	2392.8	10.7003	3.41957	8.34e-05	0.00961031
LOC_Os02g09480	283.268	454.685	111.851	0.245997	-2.02329	0.000433645	0.0293834
LOC_Os02g10500	253.434	398.447	108.42	0.272106	-1.87776	0.000391057	0.0278529
LOC_Os02g10550	187.053	311.939	62.1662	0.199289	-2.32706	8.8e-06	0.00198965
LOC_Os02g10660	281.618	463.09	100.145	0.216255	-2.2092	3.99e-06	0.00117687
LOC_Os02g10710	21.6627	36.9611	6.36437	0.172191	-2.53792	0.000905151	0.0473271
LOC_Os02g10860	207.349	59.1013	355.598	6.01675	2.58898	6.31e-05	0.00784206
LOC_Os02g10880	433.027	716.587	149.467	0.208582	-2.26131	5.02e-06	0.00137177
LOC_Os02g12790	571.85	100.213	1043.49	10.4127	3.38027	2.31e-07	0.000128766
LOC_Os02g14440	867.102	1703.21	30.9913	0.0181958	-5.78025	0.000345127	0.0257008
LOC_Os02g14840	277.77	421.735	133.805	0.317272	-1.65621	0.000752683	0.0420901
LOC_Os02g15110	114.224	186.917	41.532	0.222195	-2.1701	3.47e-05	0.00513814
LOC_Os02g15540	1292.18	2285.31	299.044	0.130855	-2.93396	4.32e-10	7.22e-07
LOC_Os02g21009	960.519	430.85	1490.19	3.45872	1.79024	1.09e-05	0.00228186
LOC_Os02g25870	53.164	21.0538	85.2742	4.0503	2.01803	0.00071756	0.0405024
LOC_Os02g26470	36.3831	12.5961	60.17	4.77689	2.25607	5.42e-05	0.00715007
LOC_Os02g26700	2232.19	3460.79	1003.59	0.28999	-1.78593	8.87e-05	0.010065
LOC_Os02g27000	20.4849	4.11538	36.8544	8.95529	3.16274	0.000809093	0.044385
LOC_Os02g29380	330.169	170.632	489.706	2.86995	1.52103	0.000419829	0.028818
LOC_Os02g30150	30.7788	10.9775	50.5802	4.60764	2.20403	0.000288978	0.0228228
LOC_Os02g31860	24.0977	7.37554	40.8199	5.53449	2.46845	5.8e-05	0.00748635
LOC_Os02g32990	981.611	406.642	1556.58	3.82789	1.93655	6.22e-06	0.001546
LOC_Os02g33060	111.901	183.759	40.0432	0.217911	-2.19819	0.000815852	0.044385
LOC_Os02g33540	11.9298	1.65346	22.2061	13.4301	3.74739	0.000401295	0.0282809
LOC_Os02g36220	70.6156	111.84	29.3909	0.262793	-1.928	0.000287127	0.0227921
LOC_Os02g37050	179.912	83.7598	276.063	3.29589	1.72067	0.000262602	0.0215269
LOC_Os02g38120	173.233	84.0231	262.444	3.12347	1.64315	0.000151931	0.0148887
LOC_Os02g39850	1179.9	1939.91	419.9	0.216454	-2.20787	0.000340897	0.0256025
LOC_Os02g40900	457.945	140.909	774.98	5.49985	2.45939	5.17e-08	4.19e-05
LOC_Os02g41840	56.5356	109.954	3.11744	0.0283523	-5.14039	3.09e-05	0.00480895
LOC_Os02g42620	330.066	513.121	147.012	0.286505	-1.80337	0.000342951	0.0256659
LOC_Os02g43170	20.0978	38.442	1.75365	0.0456181	-4.45425	0.000207806	0.0183877
LOC_Os02g43790	358.539	693.834	23.2438	0.0335005	-4.89967	7.58e-10	1.14e-06
LOC_Os02g44770	31.4307	11.6729	51.1885	4.38525	2.13266	0.000441736	0.029467
LOC_Os02g44980	1387.85	2419.37	356.327	0.147281	-2.76336	3.23e-06	0.00103709
LOC_Os02g45950	63.9095	25.3358	102.483	4.04499	2.01614	5.9e-05	0.00758236
LOC_Os02g46473	51.8088	91.736	11.8817	0.12952	-2.94875	4.62e-05	0.0063745
LOC_Os02g46610	1797.59	2695.09	900.091	0.333974	-1.58219	0.000674964	0.0386051
LOC_Os02g48080	194.265	310.128	78.4015	0.252804	-1.98391	0.000205886	0.0183531
LOC_Os02g49650	172.825	280.435	65.2142	0.232546	-2.10441	7.85e-06	0.00183098
LOC_Os02g49690	139.375	222.621	56.1298	0.252132	-1.98775	9.71e-05	0.0106803
LOC_Os02g49700	11890.4	18733.8	5047.08	0.269411	-1.89212	1.53e-05	0.00285295
LOC_Os02g49880	1500.5	2539.37	461.619	0.181784	-2.4597	6.61e-06	0.00161572
LOC_Os02g51110	435.043	643.805	226.281	0.351475	-1.50851	0.000907687	0.0473271
LOC_Os02g52620	116.998	198.912	35.0841	0.17638	-2.50324	4.76e-06	0.00132654
LOC_Os02g54140	161.185	34.1405	288.23	8.44248	3.07767	1.02e-10	2.41e-07
LOC_Os02g54820	4221.05	7333.73	1108.37	0.151133	-2.72611	2.99e-08	2.82e-05
LOC_Os02g55610	943.306	1647.14	239.474	0.145388	-2.78202	1.54e-06	0.000579637
LOC_Os02g56950	14.8068	5.34634	24.2672	4.53903	2.18238	0.000700402	0.0396083
LOC_Os02g57790	156.338	67.2198	245.455	3.65153	1.8685	0.000882973	0.0466039
LOC_Os02g57990	145.031	78.0476	212.013	2.71646	1.44173	0.000856928	0.0457104
LOC_Os03g03660	1394.57	2184.51	604.628	0.27678	-1.85319	0.000229882	0.01976
LOC_Os03g04020	1694.23	2908	480.45	0.165217	-2.59757	4.63e-05	0.0063745
LOC_Os03g04120	152.847	284.585	21.1078	0.0741705	-3.75301	6.04e-05	0.007669
LOC_Os03g05620	1342.03	2233.52	450.543	0.201719	-2.30958	0.000264389	0.0216145
LOC_Os03g05870	126.358	193.82	58.895	0.303864	-1.7185	0.000257848	0.021253
LOC_Os03g06250	75.4168	127.459	23.3742	0.183386	-2.44705	0.000122383	0.0127319
LOC_Os03g06630	1315.49	742.902	1888.08	2.54149	1.34567	0.000906763	0.0473271
LOC_Os03g06680	402.042	656.078	148.005	0.22559	-2.14823	7.14e-06	0.00171915
LOC_Os03g07140	11.4053	21.2519	1.55872	0.0733452	-3.76915	0.000565912	0.0344645
LOC_Os03g08490	430.636	739.773	121.499	0.164239	-2.60614	0.00021488	0.0188474
LOC_Os03g09910	34.7089	56.8221	12.5957	0.221669	-2.17352	0.000199227	0.0179453
LOC_Os03g10100	428.137	194.685	661.589	3.39825	1.76479	0.000429101	0.0292732
LOC_Os03g10110	51.6367	10.8363	92.4371	8.53029	3.0926	6.84e-08	5.02e-05
LOC_Os03g10250	74.9461	122.53	27.3627	0.223315	-2.16285	0.000384005	0.0275723
LOC_Os03g10640	88.4878	167.125	9.85072	0.0589423	-4.08455	0.00016557	0.0158156
LOC_Os03g11910	739.749	353.788	1125.71	3.18188	1.66988	0.000134756	0.0136503
LOC_Os03g12350	1092.82	1631.92	553.719	0.339304	-1.55935	0.000538584	0.0334779
LOC_Os03g13030	495.497	249.709	741.285	2.9686	1.56978	0.0001157	0.0122135
LOC_Os03g13450	70.9571	27.7773	114.137	4.109	2.03879	2.53e-05	0.0041861
LOC_Os03g13600	247.514	384.317	110.71	0.28807	-1.79551	0.000122467	0.0127319
LOC_Os03g14690	262.203	136.785	387.62	2.83378	1.50273	0.000744399	0.0418315
LOC_Os03g14910	31.0039	2.29869	59.7091	25.9753	4.69907	2.21e-06	0.00077095
LOC_Os03g14915	67.7572	7.75128	127.763	16.4828	4.04289	3.48e-06	0.00106966
LOC_Os03g15050	3932.48	7103.06	761.897	0.107263	-3.22077	1.72e-11	4.72e-08
LOC_Os03g15890	2596.53	1338.09	3854.96	2.88095	1.52654	0.000305718	0.0236441
LOC_Os03g16920	160.823	71.9669	249.68	3.46937	1.79467	7.18e-05	0.00860485
LOC_Os03g17100	245.574	81.7782	409.37	5.00586	2.32362	2.7e-05	0.00437234
LOC_Os03g17120	128.16	55.0242	201.297	3.65833	1.87119	4.42e-05	0.00621823
LOC_Os03g18020	458.062	723.014	193.111	0.267091	-1.90459	5.25e-05	0.0070288
LOC_Os03g18190	30.7823	3.62147	57.9432	15.9999	3.99999	7.8e-08	5.59e-05
LOC_Os03g18600	323.763	571.061	76.4649	0.1339	-2.90077	4.26e-05	0.00613427
LOC_Os03g19940	386.805	624.704	148.905	0.238361	-2.06878	4.09e-06	0.00119607
LOC_Os03g21230	505.163	234.678	775.648	3.30516	1.72472	3.05e-05	0.0047806
LOC_Os03g21400	246.638	410.503	82.7723	0.201636	-2.31017	1.58e-06	0.000588445
LOC_Os03g21419	68.3374	121.003	15.6717	0.129515	-2.94881	2.54e-07	0.000138716
LOC_Os03g22270	18094.1	28442.7	7745.58	0.272322	-1.87661	0.00053206	0.0332096
LOC_Os03g24730	391.017	611.58	170.455	0.278712	-1.84315	6.8e-05	0.00833296
LOC_Os03g25440	17.4955	33.9517	1.03938	0.0306136	-5.02968	0.000885762	0.0466693
LOC_Os03g25850	239.241	90.9106	387.572	4.26322	2.09194	0.000142381	0.014231
LOC_Os03g27003	68.1677	27.8819	108.453	3.88975	1.95968	0.000169717	0.0159063
LOC_Os03g27390	643.536	981.283	305.79	0.311623	-1.68213	0.000492702	0.0315382
LOC_Os03g28080	292.704	457.399	128.01	0.279865	-1.8372	0.000147921	0.0145431
LOC_Os03g29770	2517.79	3991.06	1044.53	0.261718	-1.93392	1.64e-05	0.00300382
LOC_Os03g31070	327.195	131.725	522.666	3.96787	1.98837	2.83e-05	0.00450613
LOC_Os03g32100	91.4669	174.602	8.33201	0.0477201	-4.38926	1.49e-05	0.00282123
LOC_Os03g32499	1388.51	2091.3	685.716	0.327889	-1.60872	0.000286089	0.0227698
LOC_Os03g34280	181.418	88.1751	274.661	3.11495	1.63921	0.000543362	0.033498
LOC_Os03g35849	706.469	371.32	1041.62	2.80518	1.48809	0.000914246	0.0474225
LOC_Os03g38500	213.5	103.472	323.528	3.12672	1.64465	0.000254424	0.0210864
LOC_Os03g38540	2293.56	4073.19	513.919	0.126171	-2.98655	1.04e-10	2.41e-07
LOC_Os03g38940	166.053	79.0872	253.019	3.19924	1.67773	0.00023115	0.0198124
LOC_Os03g41350	526.674	819.129	234.219	0.285936	-1.80623	8.42e-05	0.00965359
LOC_Os03g43114	232.997	111.811	354.184	3.16771	1.66344	0.000314406	0.0242536
LOC_Os03g43720	285.183	133.738	436.627	3.26479	1.70699	0.000120344	0.0126152
LOC_Os03g45390	152.78	250.601	54.9588	0.219308	-2.18897	2.45e-05	0.00408856
LOC_Os03g48320	32.7982	52.7818	12.8147	0.242786	-2.04224	0.000179768	0.0166923
LOC_Os03g49430	505.048	212.718	797.378	3.74853	1.90632	4.57e-06	0.00129825
LOC_Os03g49440	2039.13	3609.23	469.021	0.12995	-2.94397	6.12e-10	9.69e-07
LOC_Os03g50870	9747.49	5021.19	14473.8	2.88254	1.52734	0.000271066	0.0219812
LOC_Os03g51600	6395.6	9385.07	3406.13	0.36293	-1.46223	0.000807949	0.044385
LOC_Os03g51610	2423.27	4328.24	518.301	0.119749	-3.06192	6.57e-06	0.00161572
LOC_Os03g52680	6427.18	10735.7	2118.66	0.197347	-2.34119	4.61e-05	0.0063745
LOC_Os03g55670	447.712	777.249	118.175	0.152043	-2.71745	0.000167172	0.0158156
LOC_Os03g57330	48.075	19.9453	76.2048	3.8207	1.93384	0.000821895	0.0445526
LOC_Os03g58750	457.797	851.529	64.0656	0.0752359	-3.73244	0.000498069	0.0316354
LOC_Os03g58790	371.435	646.439	96.4298	0.149171	-2.74496	1.87e-05	0.0032737
LOC_Os03g60840	3500.33	6185.03	815.631	0.131872	-2.92279	8.23e-05	0.00955965
LOC_Os03g61040	103.457	51.287	155.627	3.03443	1.60143	0.0003733	0.0271274
LOC_Os03g61540	405.755	630.124	181.387	0.287859	-1.79657	0.000192629	0.0175614
LOC_Os03g61900	324.555	545.214	103.897	0.190562	-2.39167	0.000929202	0.0477864
LOC_Os03g62160	99.1477	35.0245	163.271	4.66162	2.22083	2.23e-06	0.00077095
LOC_Os03g63260	93.6343	44.3987	142.87	3.21789	1.68611	0.000677673	0.0386132
LOC_Os03g63950	26916.3	41794.1	12038.4	0.288039	-1.79566	0.000474912	0.030859
LOC_Os03g64010	193.377	300.07	86.6836	0.288878	-1.79147	0.00067742	0.0386132
LOC_Os04g02050	2718.07	4888.06	548.074	0.112125	-3.15682	0.000829	0.0445597
LOC_Os04g02960	335.779	561.845	109.713	0.195273	-2.35644	1.26e-06	0.000499705
LOC_Os04g02970	485.793	763.825	207.762	0.272002	-1.87831	3.39e-05	0.00509901
LOC_Os04g09604	131.044	212.003	50.0863	0.236253	-2.08159	8.19e-05	0.00955094
LOC_Os04g10690	21.6947	8.93039	34.459	3.85862	1.94809	0.000388462	0.0278259
LOC_Os04g11780	39.4434	12.4328	66.4539	5.34503	2.4182	8.43e-06	0.00192077
LOC_Os04g15840	36.6022	63.6127	9.59175	0.150784	-2.72945	0.000747905	0.0419008
LOC_Os04g19740	177.608	72.5144	282.702	3.89857	1.96294	1.13e-05	0.00234996
LOC_Os04g21710	114.12	202.889	25.3508	0.124949	-3.00059	0.000421469	0.028818
LOC_Os04g24140	2940.6	4825.27	1055.92	0.218832	-2.19211	9.57e-06	0.00213365
LOC_Os04g25490	124.477	15.7883	233.166	14.7683	3.88443	1.45e-10	2.92e-07
LOC_Os04g25784	162.171	58.0583	266.284	4.58649	2.19739	3.45e-06	0.00106966
LOC_Os04g28210	621.34	245.205	997.475	4.06793	2.02429	5.17e-06	0.00140249
LOC_Os04g29090	94.1495	178.062	10.2375	0.0574942	-4.12044	0.000183446	0.0169293
LOC_Os04g31340	615.022	982.12	247.923	0.252436	-1.98601	0.000672657	0.0386051
LOC_Os04g32110	2547.21	4926.48	167.933	0.0340878	-4.8746	1.73e-05	0.00312562
LOC_Os04g32590	712.646	1259.3	165.993	0.131814	-2.92343	1.28e-06	0.000499705
LOC_Os04g32920	371.266	648.332	94.2001	0.145296	-2.78293	0.000171396	0.0160138
LOC_Os04g33110	2308.6	1214.92	3402.29	2.80043	1.48565	0.000401394	0.0282809
LOC_Os04g33650	114.047	172.817	55.2778	0.319863	-1.64447	0.000502312	0.0316999
LOC_Os04g33950	30.5317	9.03919	52.0242	5.75541	2.52492	9.38e-05	0.0105311
LOC_Os04g35100	429.39	181.076	677.703	3.74264	1.90406	3.21e-05	0.00497113
LOC_Os04g38540	12.223	23.1476	1.29835	0.0560899	-4.15611	0.000629258	0.0370474
LOC_Os04g38870	2390.66	4102.03	679.3	0.165601	-2.59422	4.37e-08	3.65e-05
LOC_Os04g38920	597.647	931.056	264.239	0.283806	-1.81702	0.000910667	0.0474004
LOC_Os04g38940	408.544	621.165	195.924	0.315413	-1.66468	0.000452048	0.0298898
LOC_Os04g39610	41.2863	12.982	69.5906	5.36054	2.42238	0.000103987	0.0112157
LOC_Os04g41870	146.228	223.34	69.1167	0.309469	-1.69213	0.00091949	0.0475713
LOC_Os04g42420	666.329	956.347	376.311	0.393488	-1.34561	0.000944805	0.0484233
LOC_Os04g43070	1226.78	605.087	1848.48	3.0549	1.61113	0.000641815	0.0374932
LOC_Os04g43990	185.494	291.552	79.4357	0.272458	-1.87589	0.000518094	0.0325404
LOC_Os04g44100	79.2236	28.1463	130.301	4.62942	2.21083	6.68e-06	0.00162016
LOC_Os04g44830	720.68	174.743	1266.62	7.24847	2.85768	2.64e-10	4.68e-07
LOC_Os04g45210	874.893	438.629	1311.16	2.98922	1.57977	0.00019879	0.0179453
LOC_Os04g45480	57.9369	11.689	104.185	8.91306	3.15592	6.4e-08	4.94e-05
LOC_Os04g46220	929.082	1734.23	123.936	0.0714649	-3.80662	0.000157582	0.0151465
LOC_Os04g46290	238.039	367.709	108.37	0.294718	-1.76259	0.000122727	0.0127319
LOC_Os04g47360	755.326	301.414	1209.24	4.01188	2.00428	1.23e-05	0.00247162
LOC_Os04g47590	663.06	335.712	990.409	2.95018	1.5608	0.000363191	0.0267809
LOC_Os04g47906	53.5777	23.7053	83.4501	3.52031	1.8157	0.000334551	0.0253092
LOC_Os04g48260	50.1667	13.481	86.8524	6.44256	2.68763	3.42e-05	0.00509901
LOC_Os04g48750	495.854	209.204	782.503	3.74037	1.90318	1.4e-05	0.00270413
LOC_Os04g48810	18.4086	32.3364	4.48077	0.138567	-2.85134	0.000412787	0.0286806
LOC_Os04g48850	121.776	226.083	17.4689	0.0772679	-3.69399	0.000115119	0.0121949
LOC_Os04g49370	95.6924	186.645	4.73949	0.025393	-5.29942	0.000649424	0.0378642
LOC_Os04g49410	115.925	55.4237	176.426	3.18323	1.67049	0.000201266	0.0180749
LOC_Os04g49510	2142.96	3482.7	803.218	0.230631	-2.11634	0.000580694	0.0350807
LOC_Os04g49748	296.191	460.875	131.508	0.285343	-1.80923	0.000104777	0.0112579
LOC_Os04g49890	1530.54	773.01	2288.07	2.95994	1.56557	0.000530877	0.0332046
LOC_Os04g49954	619.366	999.884	238.847	0.238875	-2.06567	5.75e-06	0.00151232
LOC_Os04g51680	22.6843	44.6544	0.714267	0.0159954	-5.9662	6.37e-05	0.00785667
LOC_Os04g52210	15.0366	29.6186	0.454598	0.0153484	-6.02577	8.23e-12	2.75e-08
LOC_Os04g52670	48.7122	83.5284	13.896	0.166362	-2.5876	9.92e-05	0.0107768
LOC_Os04g53120	93.8332	46.3794	141.287	3.04633	1.60707	0.000829432	0.0445597
LOC_Os04g53370	76.4327	21.6957	131.17	6.04589	2.59596	1.94e-05	0.00334669
LOC_Os04g53850	22.0351	38.2251	5.84503	0.152911	-2.70924	0.000180462	0.0167052
LOC_Os04g53930	192.846	302.981	82.7111	0.272991	-1.87308	0.00024328	0.0203088
LOC_Os04g54550	13.2796	24.7407	1.81839	0.0734979	-3.76615	0.000259258	0.0213109
LOC_Os04g55130	19.9837	5.87853	34.0889	5.79889	2.53578	0.000410353	0.0285775
LOC_Os04g56100	1318.42	2369.87	266.982	0.112657	-3.14999	5.3e-08	4.19e-05
LOC_Os04g56110	932.242	1380.86	483.627	0.350237	-1.5136	0.000657862	0.0381211
LOC_Os04g56230	6170.5	2889.26	9451.75	3.27134	1.70988	6.3e-05	0.00784206
LOC_Os04g57739	92.1043	35.0629	149.146	4.25367	2.08871	7.78e-05	0.0092196
LOC_Os04g58280	3610.97	7002.55	219.386	0.0313295	-4.99634	1.08e-08	1.2e-05
LOC_Os04g59130	1153.27	1869.89	436.648	0.233515	-2.09841	1.66e-06	0.000608524
LOC_Os05g01570	333.358	511.688	155.028	0.302974	-1.72273	6.07e-05	0.00767384
LOC_Os05g01910	184.634	93.2518	276.016	2.9599	1.56555	0.000361732	0.0267388
LOC_Os05g02200	226.876	121.013	332.739	2.74961	1.45923	0.000462312	0.0303021
LOC_Os05g02500	1312.09	1983	641.17	0.323333	-1.62891	0.000241956	0.0203088
LOC_Os05g03040	11786	18560.9	5011.17	0.269985	-1.88905	6.13e-06	0.001546
LOC_Os05g03140	4729.17	7177.95	2280.39	0.317693	-1.65429	0.000167036	0.0158156
LOC_Os05g03630	161.534	266.126	56.941	0.213963	-2.22457	9.04e-07	0.000383105
LOC_Os05g03830	1321.13	2003.08	639.168	0.319092	-1.64795	0.000405866	0.0285253
LOC_Os05g03860	1959.04	3071.97	846.115	0.275431	-1.86024	8.84e-05	0.010065
LOC_Os05g03900	247.758	373.31	122.205	0.327355	-1.61107	0.00031923	0.0244377
LOC_Os05g04120	904.056	1458	350.112	0.240131	-2.0581	1.08e-05	0.00227991
LOC_Os05g07940	404.242	738.934	69.5499	0.094122	-3.40932	0.000209928	0.0184669
LOC_Os05g08620	95.2649	166.634	23.8955	0.143401	-2.80188	0.000617669	0.036652
LOC_Os05g08750	568.152	984.628	151.676	0.154044	-2.69859	2.75e-06	0.000917667
LOC_Os05g10930	346.066	148.421	543.712	3.66332	1.87315	0.000901214	0.0472353
LOC_Os05g11560	136.103	216.008	56.1969	0.26016	-1.94253	0.000279746	0.0224318
LOC_Os05g11950	760.28	1280.13	240.427	0.187814	-2.41263	3.3e-05	0.0050248
LOC_Os05g12481	134.149	246.719	21.5794	0.0874655	-3.51514	1.56e-10	2.93e-07
LOC_Os05g13360	60.757	28.9369	92.5771	3.19928	1.67775	0.000503659	0.0316999
LOC_Os05g14240	2704.2	4939.29	469.111	0.0949755	-3.3963	4.55e-12	1.71e-08
LOC_Os05g16640	47.8397	15.9616	79.7177	4.99433	2.32029	0.000608151	0.0362472
LOC_Os05g23320	888.782	1499.14	278.419	0.185718	-2.42881	8.08e-08	5.66e-05
LOC_Os05g24780	49.236	93.4713	5.00057	0.0534985	-4.22436	0.000615306	0.0365839
LOC_Os05g27730	4396.22	7642.32	1150.12	0.150493	-2.73223	0.000206761	0.0183531
LOC_Os05g27780	4094.54	7633.38	555.703	0.0727991	-3.77994	2.09e-06	0.000740419
LOC_Os05g31140	2256.31	4166.38	346.227	0.0831002	-3.589	0.000256878	0.0212312
LOC_Os05g31480	239.669	122.633	356.705	2.90872	1.54039	0.000550851	0.0337522
LOC_Os05g32320	311.292	151.71	470.873	3.10378	1.63402	0.000144551	0.0142584
LOC_Os05g34320	80.697	30.5929	130.801	4.27554	2.09611	0.000391048	0.0278529
LOC_Os05g38264	63.6867	119.429	7.94428	0.0665188	-3.91009	5.13e-07	0.00025738
LOC_Os05g38530	2735.54	961.593	4509.49	4.6896	2.22947	2.63e-07	0.000141207
LOC_Os05g39240	938.994	1402.18	475.812	0.339338	-1.5592	0.000817651	0.0444026
LOC_Os05g40020	132.525	224.338	40.712	0.181477	-2.46215	0.000104012	0.0112157
LOC_Os05g41220	1029.28	1953.8	104.761	0.0536191	-4.22111	9.22e-09	1.07e-05
LOC_Os05g41950	29.238	5.819	52.6571	9.04916	3.17778	1.02e-05	0.00217819
LOC_Os05g44100	481.128	721.617	240.638	0.333471	-1.58437	0.00050305	0.0316999
LOC_Os05g44400	178.151	269.619	86.6834	0.321504	-1.63709	0.000443825	0.0295409
LOC_Os05g46290	274.727	116.389	433.065	3.72083	1.89562	9.87e-06	0.00216124
LOC_Os05g47540	986.254	340.799	1631.71	4.7879	2.25939	0.000548731	0.033691
LOC_Os05g48580	48.0027	11.1568	84.8485	7.60508	2.92696	2.59e-05	0.00423131
LOC_Os05g48810	375.814	134.318	617.311	4.59588	2.20034	3.59e-06	0.00109169
LOC_Os05g49270	328.372	586.201	70.5436	0.12034	-3.05481	1.83e-06	0.000656352
LOC_Os05g49320	1082.83	1732.33	433.337	0.250147	-1.99915	1.74e-05	0.00312562
LOC_Os05g49860	362.962	165.694	560.23	3.38111	1.7575	5.55e-05	0.00722301
LOC_Os05g50500	389.332	37.6616	741.002	19.6752	4.29831	2.29e-16	3.45e-12
LOC_Os06g03930	724.682	372.186	1077.18	2.89419	1.53316	0.000270979	0.0219812
LOC_Os06g04210	129.669	44.4564	214.882	4.83355	2.27308	3.04e-06	0.00100281
LOC_Os06g04680	148.624	75.2271	222.021	2.95135	1.56137	0.000585708	0.0353127
LOC_Os06g05050	8060.67	3584.86	12536.5	3.49707	1.80614	2.74e-05	0.00440917
LOC_Os06g06050	2018.22	3004.03	1032.41	0.343676	-1.54088	0.000379528	0.0273816
LOC_Os06g07030	1769.88	3075.32	464.433	0.151019	-2.72719	0.000410236	0.0285775
LOC_Os06g07120	202.016	76.7718	327.26	4.26276	2.09179	0.000194761	0.0177021
LOC_Os06g09820	82.2874	38.2312	126.344	3.30472	1.72453	0.00030454	0.0236136
LOC_Os06g09980	19.7298	30.695	8.76472	0.285543	-1.80822	0.000498427	0.0316354
LOC_Os06g10350	10.6669	0.961473	20.3724	21.1887	4.40522	6.2e-06	0.001546
LOC_Os06g11610	84.6244	37.2059	132.043	3.54898	1.8274	0.000316927	0.0243855
LOC_Os06g14170	12.7639	23.1035	2.42436	0.104935	-3.25243	0.000269052	0.0219361
LOC_Os06g14240	640.587	211.748	1069.43	5.05048	2.33642	5.92e-06	0.00152963
LOC_Os06g14670	105.67	17.4315	193.909	11.124	3.47561	8.32e-06	0.00191168
LOC_Os06g15330	3206.37	6128.7	284.048	0.0463471	-4.43138	1.18e-10	2.53e-07
LOC_Os06g18150	8.48468	16.7097	0.259669	0.01554	-6.00787	0.000224185	0.0193256
LOC_Os06g18790	126.91	200.554	53.2654	0.265592	-1.91272	0.000768377	0.0428334
LOC_Os06g19444	30.8373	54.2718	7.40281	0.136403	-2.87406	0.000231866	0.0198173
LOC_Os06g20200	562.378	962.696	162.06	0.16834	-2.57055	2.06e-05	0.00350491
LOC_Os06g28630	105.946	185.915	25.9756	0.139717	-2.83942	3.31e-05	0.0050248
LOC_Os06g30930	133.437	206.05	60.8233	0.295187	-1.7603	0.000431788	0.0293236
LOC_Os06g34390	42.9344	71.6695	14.1994	0.198124	-2.33553	7.67e-05	0.00911875
LOC_Os06g34450	248.351	407.095	89.6073	0.220114	-2.18368	2.15e-05	0.00360639
LOC_Os06g36390	205.95	391.403	20.4969	0.0523678	-4.25518	9.78e-13	4.2e-09
LOC_Os06g36800	124.585	65.0708	184.099	2.82921	1.5004	0.000912943	0.0474225
LOC_Os06g37010	106.678	37.4133	175.943	4.70269	2.23349	1.32e-05	0.00257997
LOC_Os06g37450	1577.48	570.285	2584.68	4.53227	2.18023	4.91e-06	0.00135442
LOC_Os06g37490	17.5116	5.60904	29.4142	5.24407	2.39069	0.00057329	0.0348433
LOC_Os06g38294	690.488	1059.78	321.192	0.303073	-1.72226	0.000186208	0.0171317
LOC_Os06g39240	76.1037	9.54078	142.667	14.9534	3.9024	1.74e-07	0.000106796
LOC_Os06g39330	865.164	462.352	1267.98	2.74244	1.45546	0.000470266	0.0306897
LOC_Os06g39754	86.9176	140.672	33.1633	0.235749	-2.08468	0.000143555	0.0142584
LOC_Os06g39880	142.709	229.747	55.6712	0.242316	-2.04504	5.15e-05	0.0069755
LOC_Os06g41360	419.261	669.084	169.438	0.253238	-1.98143	9.52e-05	0.0106492
LOC_Os06g41450	147.196	237.704	56.6875	0.238479	-2.06806	0.000337058	0.0254145
LOC_Os06g41780	159.801	84.6583	234.943	2.77519	1.47259	0.000828138	0.0445597
LOC_Os06g41840	177.717	284.785	70.6484	0.248076	-2.01115	3.01e-05	0.00474359
LOC_Os06g43810	1163.5	2153.8	173.212	0.0804216	-3.63627	6.69e-08	5.02e-05
LOC_Os06g45050	75.8995	35.3647	116.434	3.29239	1.71913	0.000674324	0.0386051
LOC_Os06g45090	604.902	1012.24	197.566	0.195177	-2.35715	4.37e-05	0.00617489
LOC_Os06g45710	670.797	339.034	1002.56	2.95712	1.56419	0.000236222	0.0200755
LOC_Os06g46900	154.562	49.7604	259.364	5.21225	2.38191	8.23e-06	0.00190414
LOC_Os06g46940	5.77118	11.2827	0.259669	0.0230148	-5.44129	2.82e-07	0.000146263
LOC_Os06g48040	610.395	952.921	267.868	0.281102	-1.83083	5.4e-05	0.00715007
LOC_Os06g48500	786.327	1437.34	135.317	0.094144	-3.40899	1.9e-05	0.00330381
LOC_Os06g48650	29.9223	11.9899	47.8547	3.99124	1.99684	0.000636931	0.0372803
LOC_Os06g49210	330.03	510.656	149.405	0.292575	-1.77312	0.000218062	0.0189607
LOC_Os06g49500	2059.94	3092.95	1026.93	0.332024	-1.59064	0.000563375	0.0343796
LOC_Os06g51260	2246.78	743.121	3750.44	5.04688	2.33539	1.78e-07	0.000107057
LOC_Os07g02120	540.216	1010.21	70.2178	0.0695078	-3.84668	5.19e-05	0.00700252
LOC_Os07g02130	93.2307	173.713	12.748	0.0733855	-3.76836	0.00018757	0.0172044
LOC_Os07g02330	219.684	354.051	85.3163	0.240972	-2.05306	0.000240463	0.0203088
LOC_Os07g02570	35.1455	9.29934	60.9917	6.55871	2.71341	0.000129275	0.0133193
LOC_Os07g02850	21.2458	7.40617	35.0855	4.73733	2.24407	0.000419662	0.028818
LOC_Os07g03900	37.6	0.32134	74.8787	233.02	7.86431	4.12e-09	5.16e-06
LOC_Os07g05360	6804.86	1656.11	11953.6	7.21786	2.85157	5.31e-05	0.00707177
LOC_Os07g05380	80.8446	33.8726	127.817	3.77345	1.91589	6.33e-05	0.00784206
LOC_Os07g05390	581.701	314.929	848.472	2.69417	1.42984	0.000691215	0.0392362
LOC_Os07g06850	379.94	668.176	91.704	0.137245	-2.86517	4.28e-06	0.00122533
LOC_Os07g06860	340.398	668.783	12.0138	0.0179636	-5.79878	9.03e-07	0.000383105
LOC_Os07g06970	123.066	51.6041	194.528	3.76962	1.91442	1.29e-05	0.00253726
LOC_Os07g10495	112.263	49.0573	175.469	3.57682	1.83868	4.51e-05	0.00630741
LOC_Os07g14540	56.8525	24.6659	89.039	3.6098	1.85192	0.000438791	0.0294479
LOC_Os07g16364	177.661	92.9338	262.387	2.82338	1.49742	0.000494429	0.0315815
LOC_Os07g25390	132.909	63.4538	202.364	3.18916	1.67318	0.000435108	0.0294162
LOC_Os07g27780	597.359	1003.43	191.288	0.190634	-2.39112	5.49e-05	0.00718414
LOC_Os07g28614	216.134	341.047	91.2199	0.26747	-1.90255	0.000770077	0.0428334
LOC_Os07g29960	6.20733	0.642681	11.772	18.317	4.19511	0.00081439	0.044385
LOC_Os07g31870	29.2546	11.8888	46.6204	3.92138	1.97136	0.00029279	0.0229989
LOC_Os07g33350	952.051	1642.42	261.687	0.159331	-2.6499	3.41e-05	0.00509901
LOC_Os07g35004	207.345	364.844	49.8466	0.136625	-2.87171	1.11e-07	7.12e-05
LOC_Os07g36400	74.3199	24.5554	124.084	5.05324	2.33721	2.74e-06	0.000917667
LOC_Os07g36544	149.77	253.255	46.2852	0.182761	-2.45197	5.93e-05	0.00759743
LOC_Os07g37530	23.7888	41.7114	5.86622	0.140638	-2.82994	0.000926126	0.0477098
LOC_Os07g37920	111.041	179.01	43.0719	0.240612	-2.05522	0.000798067	0.0440548
LOC_Os07g38440	1015.14	1656.73	373.558	0.225479	-2.14893	0.000155867	0.015078
LOC_Os07g38930	29.6301	10.9486	48.3117	4.41259	2.14163	0.000579465	0.0350769
LOC_Os07g39270	1289.69	2008.56	570.807	0.284186	-1.81509	4.64e-05	0.0063745
LOC_Os07g39310	760.858	1145.11	376.604	0.32888	-1.60437	0.000198847	0.0179453
LOC_Os07g40224	136.536	48.015	225.056	4.68721	2.22873	3.07e-06	0.00100281
LOC_Os07g41280	430.895	791.981	69.8084	0.0881441	-3.50399	1.26e-11	3.8e-08
LOC_Os07g42626	49.8776	10.9647	88.7904	8.09783	3.01754	2.96e-08	2.82e-05
LOC_Os07g42714	2368.76	3635.53	1102	0.30312	-1.72204	0.000631003	0.0370776
LOC_Os07g43740	123.766	23.5403	223.991	9.5152	3.25023	1.17e-05	0.00236353
LOC_Os07g44900	26.8981	4.51323	49.283	10.9197	3.44886	7.11e-05	0.00855643
LOC_Os07g46420	116.541	36.7739	196.308	5.33822	2.41636	3.91e-06	0.0011752
LOC_Os07g46584	537.822	820.185	255.459	0.311465	-1.68286	0.000157564	0.0151465
LOC_Os07g46700	373.32	157.876	588.764	3.72927	1.89889	1.59e-05	0.00295506
LOC_Os07g47250	98.9827	33.6728	164.292	4.87908	2.28661	2.81e-05	0.00449028
LOC_Os07g47620	83.4588	132.393	34.5242	0.26077	-1.93915	0.000548431	0.033691
LOC_Os07g48510	438.878	837.934	39.8224	0.0475245	-4.39518	0.000119357	0.0125555
LOC_Os07g48660	127.888	66.7021	189.075	2.83461	1.50315	0.000666571	0.0384172
LOC_Os07g49240	77.6828	123.977	31.3891	0.253186	-1.98173	0.000414982	0.0287008
LOC_Os07g49470	100.12	51.5328	148.707	2.88568	1.52891	0.000661951	0.0382242
LOC_Os08g01940	3516.31	5432.34	1600.27	0.294583	-1.76326	6.81e-05	0.00833296
LOC_Os08g02700	128.451	230.712	26.1913	0.113524	-3.13893	1.28e-05	0.00253525
LOC_Os08g05830	127.037	45.0124	209.062	4.64454	2.21554	6.5e-07	0.000310364
LOC_Os08g06100	1920.01	863.786	2976.24	3.44557	1.78474	4.05e-05	0.00585164
LOC_Os08g07740	82.5536	147.033	18.0742	0.122926	-3.02414	0.000114308	0.0121544
LOC_Os08g10260	92.1991	30.1636	154.235	5.11327	2.35425	4.24e-06	0.00122533
LOC_Os08g13930	438.535	814.924	62.145	0.0762586	-3.71296	1.61e-09	2.31e-06
LOC_Os08g14940	282.748	98.367	467.128	4.74883	2.24757	8.9e-07	0.000383105
LOC_Os08g14950	220.265	88.3509	352.179	3.98614	1.99499	3.24e-06	0.00103709
LOC_Os08g17320	166.931	253.541	80.3216	0.316799	-1.65836	0.000277861	0.0223515
LOC_Os08g19420	357.354	116.731	597.976	5.12266	2.35689	7.06e-07	0.000331804
LOC_Os08g24000	20.0019	36.3031	3.70082	0.101942	-3.29418	0.000144074	0.0142584
LOC_Os08g24770	651.046	263.448	1038.64	3.9425	1.97911	1.51e-05	0.00284479
LOC_Os08g29530	1691.32	890.176	2492.46	2.79996	1.48541	0.000629093	0.0370474
LOC_Os08g30020	3027.72	4565.72	1489.73	0.326285	-1.61579	0.000455722	0.0300667
LOC_Os08g31200	142.75	20.2471	265.254	13.1008	3.71159	1.3e-08	1.39e-05
LOC_Os08g32960	471.997	250.2	693.794	2.77295	1.47142	0.000525462	0.0329344
LOC_Os08g33154	99.056	42.3771	155.735	3.67497	1.87773	0.000138449	0.0139305
LOC_Os08g33160	940.401	1473.26	407.54	0.276624	-1.854	3.81e-05	0.00556024
LOC_Os08g33540	1743.6	633.807	2853.39	4.50199	2.17056	1.27e-06	0.000499705
LOC_Os08g33810	271.418	395.493	147.344	0.372557	-1.42447	0.00046535	0.0304349
LOC_Os08g34390	546.701	23.2684	1070.13	45.9908	5.52327	9.25e-08	6.05e-05
LOC_Os08g34984	4121.65	5930.84	2312.45	0.389903	-1.35881	0.000875766	0.0463863
LOC_Os08g39140	5270.13	2997.3	7542.96	2.51659	1.33147	0.000815352	0.044385
LOC_Os08g39560	69.9692	23.6662	116.272	4.913	2.2966	1.75e-05	0.00312872
LOC_Os08g39830	3.381	6.56708	0.194929	0.0296827	-5.07423	0.000556681	0.0340401
LOC_Os08g40510	1230.91	1964.97	496.856	0.252856	-1.98361	6.96e-05	0.00846064
LOC_Os08g40910	47.1067	1.82179	92.3916	50.7148	5.66434	8.59e-16	6.46e-12
LOC_Os08g43334	363.78	33.8173	693.743	20.5144	4.35857	5.96e-16	5.98e-12
LOC_Os08g43550	143.514	234.478	52.5504	0.224116	-2.15768	0.000323322	0.0246881
LOC_Os09g02180	12.1545	2.14313	22.1658	10.3427	3.37055	0.000478231	0.0310077
LOC_Os09g02270	118.701	35.3807	202.021	5.70993	2.51347	2.81e-08	2.81e-05
LOC_Os09g04160	1932.91	3283.87	581.956	0.177217	-2.49641	8.46e-08	5.77e-05
LOC_Os09g06740	107.318	175.506	39.1305	0.222959	-2.16515	6.32e-05	0.00784206
LOC_Os09g09500	82.6292	40.6037	124.655	3.07003	1.61825	0.000272222	0.0220156
LOC_Os09g09930	1267.77	561.859	1973.68	3.51277	1.81261	0.000132689	0.0135422
LOC_Os09g09980	141.092	48.901	233.284	4.77053	2.25415	1.32e-06	0.000510966
LOC_Os09g13440	305.627	52.7126	558.541	10.596	3.40544	1.61e-05	0.00296358
LOC_Os09g13600	327.233	505.394	149.072	0.294962	-1.7614	0.000289789	0.0228228
LOC_Os09g16330	1994.51	3319.66	669.362	0.201635	-2.31018	9.69e-07	0.000399456
LOC_Os09g18360	86.6888	165.327	8.05092	0.0486971	-4.36002	0.000938821	0.0481987
LOC_Os09g19810	11.41	0.61548	22.2044	36.0766	5.17299	0.000920275	0.0475713
LOC_Os09g20910	32.9685	11.4604	54.4766	4.75348	2.24898	0.000398496	0.0282089
LOC_Os09g20990	574.714	941.365	208.062	0.221021	-2.17774	1.98e-05	0.00339817
LOC_Os09g21710	44.5435	73.3951	15.692	0.213802	-2.22566	0.000375438	0.0271516
LOC_Os09g23350	1316.74	2232.26	401.217	0.179736	-2.47605	1.79e-05	0.00318043
LOC_Os09g23399	49.1539	86.274	12.0338	0.139483	-2.84184	2.63e-05	0.00428453
LOC_Os09g23640	63.0985	103.401	22.7956	0.220457	-2.18143	0.000273952	0.0220961
LOC_Os09g24620	860.119	365.102	1355.14	3.71166	1.89206	1.86e-05	0.00327294
LOC_Os09g25690	99.0241	4.00234	194.046	48.4832	5.59941	1.94e-09	2.66e-06
LOC_Os09g25710	22.4369	5.46536	39.4085	7.21059	2.85012	0.00033482	0.0253092
LOC_Os09g27050	2704.83	4211.94	1197.72	0.284362	-1.8142	7e-05	0.00846064
LOC_Os09g29130	109.961	36.2963	183.625	5.05905	2.33887	3.44e-06	0.00106966
LOC_Os09g29520	237.188	121.377	352.999	2.90829	1.54017	0.000774052	0.0428865
LOC_Os09g30454	97.9349	43.2502	152.62	3.52876	1.81916	0.000123388	0.0127564
LOC_Os09g31190	5.05244	0.667334	9.43755	14.1422	3.82193	0.000296316	0.0231549
LOC_Os09g31470	2214.14	3509.25	919.027	0.261887	-1.93298	1.7e-05	0.00310616
LOC_Os09g32200	406.221	653.477	158.966	0.243262	-2.03942	9.67e-06	0.0021393
LOC_Os09g32270	278.551	134.38	422.722	3.14571	1.65339	0.000318044	0.024409
LOC_Os09g32330	1124.48	1890.34	358.625	0.189714	-2.3981	2.81e-07	0.000146263
LOC_Os09g32620	61.4056	96.9218	25.8895	0.267117	-1.90446	0.000896444	0.0470672
LOC_Os09g35790	1568.02	665.696	2470.34	3.71091	1.89177	1.16e-05	0.00236353
LOC_Os09g36300	17173	29446.3	4899.75	0.166396	-2.58731	0.000179025	0.0166748
LOC_Os09g36520	3495.74	5362.68	1628.8	0.303729	-1.71914	0.000289161	0.0228228
LOC_Os09g37012	705.388	1051.12	359.658	0.342167	-1.54723	0.000460207	0.0302299
LOC_Os09g37330	37.2201	62.84	11.6001	0.184598	-2.43754	9.6e-05	0.0106536
LOC_Os09g38110	32.9529	59.6292	6.27656	0.10526	-3.24797	0.000392543	0.0278529
LOC_Os09g38410	166.349	83.2538	249.444	2.99619	1.58313	0.000414986	0.0287008
LOC_Os09g38772	165.971	92.1857	239.756	2.60079	1.37895	0.0008434	0.0451489
LOC_Os10g01080	861.684	176.553	1546.81	8.76117	3.13112	3.91e-05	0.00568959
LOC_Os10g02490	361.68	164.512	558.848	3.39701	1.76427	0.000861962	0.0458165
LOC_Os10g03900	19.616	5.337	33.895	6.35093	2.66697	0.000439492	0.0294479
LOC_Os10g04380	10.6105	0.964021	20.257	21.013	4.39321	0.000673655	0.0386051
LOC_Os10g04570	173.491	51.696	295.287	5.71198	2.51399	2.06e-07	0.000120756
LOC_Os10g05130	471.072	137.587	804.557	5.84763	2.54785	1.99e-05	0.00339817
LOC_Os10g07380	91.78	150.838	32.7223	0.216937	-2.20465	1e-06	0.00040744
LOC_Os10g09240	20.6769	4.03887	37.3149	9.23894	3.20773	0.000108382	0.0116038
LOC_Os10g14011	365.857	566.97	164.743	0.290567	-1.78306	9.76e-05	0.0106803
LOC_Os10g18480	284.712	485.532	83.8913	0.172782	-2.53297	4.37e-05	0.00617489
LOC_Os10g25180	21.8751	6.06383	37.6864	6.21495	2.63574	0.000165774	0.0158156
LOC_Os10g28200	1307.68	2113.18	502.174	0.237639	-2.07316	7.59e-06	0.00180087
LOC_Os10g28340	439.882	211.496	668.267	3.15971	1.65979	5.98e-05	0.00762577
LOC_Os10g28360	2206.43	873.926	3538.93	4.04947	2.01773	9.31e-06	0.00209008
LOC_Os10g28370	415.688	176.299	655.076	3.71571	1.89364	0.00048577	0.0312273
LOC_Os10g30560	334.203	114.531	553.875	4.83603	2.27382	0.000167032	0.0158156
LOC_Os10g30850	708.89	1102.42	315.362	0.286064	-1.80559	0.000240713	0.0203088
LOC_Os10g31320	217.885	81.3182	354.451	4.35882	2.12394	1.44e-05	0.0027564
LOC_Os10g31850	288.99	466.904	111.076	0.237898	-2.07159	1.82e-05	0.00322555
LOC_Os10g32810	1753.74	588.339	2919.14	4.96166	2.31082	0.000141633	0.0142035
LOC_Os10g34230	27.1882	3.80936	50.567	13.2744	3.73058	0.000222312	0.0192191
LOC_Os10g36180	38.4184	15.977	60.8598	3.80921	1.92949	0.000745277	0.0418315
LOC_Os10g36550	3966.6	6161.38	1771.82	0.287568	-1.79802	7.25e-05	0.00865123
LOC_Os10g36703	4248.38	2122.16	6374.59	3.00381	1.5868	0.000445311	0.0295432
LOC_Os10g37350	141.936	221.994	61.8778	0.278736	-1.84303	0.00013552	0.0136816
LOC_Os10g37980	2768.77	4634.78	902.768	0.194781	-2.36007	0.00024676	0.0205077
LOC_Os10g39640	98.8559	191.154	6.55741	0.0343043	-4.86547	5.61e-07	0.000276326
LOC_Os10g39660	66.284	120.381	12.1873	0.101239	-3.30416	0.000168687	0.0158592
LOC_Os10g39770	57.24	98.8957	15.5844	0.157584	-2.66581	1.14e-05	0.00235734
LOC_Os10g39936	369.424	641.1	97.7475	0.152468	-2.71342	1.52e-07	9.55e-05
LOC_Os10g40020	112.987	56.4133	169.562	3.0057	1.5877	0.000893126	0.046975
LOC_Os10g40040	72.56	11.5097	133.61	11.6085	3.53711	4.03e-08	3.57e-05
LOC_Os10g41190	387.06	166.989	607.131	3.63575	1.86225	1.25e-05	0.00249612
LOC_Os10g41550	118.522	223.168	13.8752	0.062174	-4.00754	4.01e-08	3.57e-05
LOC_Os11g02510	18.7877	32.1639	5.41162	0.168251	-2.57131	0.000952818	0.0487509
LOC_Os11g02820	308.845	126.939	490.751	3.86603	1.95085	2.46e-05	0.00408856
LOC_Os11g03780	162.498	72.476	252.52	3.48419	1.80082	2.14e-05	0.00360639
LOC_Os11g04150	164.763	52.3329	277.194	5.29674	2.4051	5.69e-07	0.000276326
LOC_Os11g05050	6833.16	3793.13	9873.19	2.60291	1.38013	0.000483835	0.0312148
LOC_Os11g05490	67.4384	106.171	28.7056	0.270371	-1.88699	0.000680041	0.0386749
LOC_Os11g05494	31.7148	55.1831	8.24656	0.14944	-2.74236	0.000114333	0.0121544
LOC_Os11g05640	23.087	37.4517	8.72234	0.232896	-2.10224	0.000369492	0.026981
LOC_Os11g05780	41.3993	12.4584	70.3402	5.64602	2.49723	0.000364274	0.0267818
LOC_Os11g07230	278.48	144.659	412.3	2.85015	1.51104	0.000540712	0.033498
LOC_Os11g08020	1317.5	2255.83	379.164	0.168082	-2.57276	0.0005976	0.0358143
LOC_Os11g09684	98.6902	156.621	40.7589	0.260238	-1.9421	0.000437099	0.0294479
LOC_Os11g10100	1394.4	2078.87	709.924	0.341494	-1.55007	0.00019175	0.0175343
LOC_Os11g10470	67.1672	119.377	14.957	0.125292	-2.99664	0.000656797	0.0381211
LOC_Os11g16580	543.843	284.151	803.534	2.82784	1.4997	0.00062643	0.0370474
LOC_Os11g24500	55.382	18.1218	92.6421	5.11219	2.35394	5.64e-06	0.00150267
LOC_Os11g24510	495.611	194.889	796.334	4.08608	2.03072	7.92e-07	0.000357132
LOC_Os11g24590	45.8775	19.2066	72.5485	3.77728	1.91735	0.00048362	0.0312148
LOC_Os11g26720	23.1387	7.51667	38.7606	5.15662	2.36643	0.000815196	0.044385
LOC_Os11g26880	178.714	54.4529	302.975	5.56399	2.47612	4.33e-05	0.00617489
LOC_Os11g31770	35.2933	16.5643	54.0223	3.26136	1.70547	9.88e-05	0.010771
LOC_Os11g32890	23.6949	0.808461	46.5813	57.6173	5.84843	7.95e-07	0.000357132
LOC_Os11g33970	5.10801	0.345993	9.87002	28.5266	4.83424	0.000155123	0.015078
LOC_Os11g34940	2502.89	3711.11	1294.67	0.348863	-1.51927	0.000836773	0.044874
LOC_Os11g44810	13588	24341	2835.13	0.116476	-3.1019	2.09e-07	0.000120756
LOC_Os11g45710	1923.95	1040.32	2807.57	2.69876	1.4323	0.000658899	0.0381211
LOC_Os11g46900	110.394	32.0363	188.752	5.89182	2.55871	9.47e-07	0.000395588
LOC_Os11g48020	615.336	303.464	927.208	3.05541	1.61137	0.000155783	0.015078
LOC_Os12g01490	39.9615	17.1527	62.7703	3.6595	1.87165	0.000440923	0.029467
LOC_Os12g02800	233.092	109.301	356.882	3.26512	1.70714	0.000216696	0.0188965
LOC_Os12g03860	195.32	84.9388	305.701	3.59907	1.84762	9.74e-05	0.0106803
LOC_Os12g15400	170.796	286.015	55.5772	0.194316	-2.36353	0.000133788	0.013598
LOC_Os12g29290	20.2454	2.33611	38.1547	16.3326	4.02968	1.7e-06	0.000617191
LOC_Os12g32250	877.814	1294.29	461.334	0.356437	-1.48828	0.000858801	0.0457292
LOC_Os12g34400	54.8151	26.5541	83.076	3.12856	1.6455	0.000925949	0.0477098
LOC_Os12g37100	149.808	74.9262	224.69	2.99882	1.5844	0.00054204	0.033498
LOC_Os12g40920	1269.84	1853.5	686.173	0.370203	-1.43361	0.000589714	0.0354831
LOC_Os12g41710	391.442	707.717	75.1666	0.10621	-3.23501	3.42e-05	0.00509901
LOC_Os12g43000	29.2808	8.6065	49.9551	5.80435	2.53713	5.48e-05	0.00718414
LOC_Os12g44060	256.686	422.938	90.4348	0.213825	-2.22549	1.01e-05	0.00217638
