# Supplementary material for: Combining Genome and Gene Co-expression Network Analyses for the Identification of Genes Potentially Regulating Salt Tolerance in Rice
Source: Front Plant Sci. 2021 Aug 26;12:704549. doi: 10.3389/fpls.2021.704549 (PMC8427287; doi:10.3389/fpls.2021.704549)
Supplement: Supplementary File 2 — The number of differentially expressed genes in leaves at seedling stage, second leaf, and flag leaf at booting stage under salt stress condition. [file Data_Sheet_2.xlsx]

## Sheet: Sheet1
Supplementary Table 2 The number of differentially expressed genes in leaves at seedling stage, second leaf, and flag leaf at booting stage under salt stress condition
Stage of leaf	Number of gene		Total
	Up-regulated gene	Down-regulated gene
Seedling leaf	238	273	511
Second leaf	240	280	520
Flag leaf	271	313	584
