# Supplementary material for: Combining Genome and Gene Co-expression Network Analyses for the Identification of Genes Potentially Regulating Salt Tolerance in Rice
Source: Front Plant Sci. 2021 Aug 26;12:704549. doi: 10.3389/fpls.2021.704549 (PMC8427287; doi:10.3389/fpls.2021.704549)
Supplement: Supplementary File 3 — List of significant candidate genes identified by gene co-expression network, clustering co-efficient and weighted gene co-expression network. [file Data_Sheet_3.xlsx]

## Sheet: Candidate genes by GCN
Locus_ID	Seedling	Flag_leave	Sec_leave	wccnor	Putative Function	SNPs
LOC_Os01g05640	none	flag	none	0.331848	receptor-like protein kinase 5 precursor, putative, expressed\
LOC_Os01g10450	seedling	none	none	0.0805291	protein kinase domain containing protein, expressed\
LOC_Os01g21250	seedling	none	none	0.285388	late embryogenesis abundant protein, putative, expressed\
LOC_Os01g43220	none	flag	none	0.240044	chitinase domain-containing protein 1 precursor, putative, expressed\
LOC_Os01g47690	seedling	none	none	0.0627433	metallo-beta-lactamase family protein, putative, expressed\
LOC_Os01g52340	none	flag	none	0.244026	NB-ARC domain containing protein, expressed\
LOC_Os01g55510	seedling	none	none	0.224069	dynein light chain type 1 domain containing protein, expressed\
LOC_Os01g64870	seedling	none	none	0.226754	expressed protein\	Yes
LOC_Os01g66890	seedling	none	none	0.142858	BTBZ1 - Bric-a-Brac, Tramtrack, and Broad Complex BTB domain with TAZ zinc finger and Calmodulin-binding domains, expressed\	Yes
LOC_Os01g67370	seedling	none	none	0.378188	expressed protein\	Yes
LOC_Os01g72210	none	flag	none	0.0372564	early-responsive to dehydration protein-related, putative, expressed\	Yes
LOC_Os02g01280	seedling	none	none	0.131672	T-complex protein, putative, expressed\
LOC_Os02g08100	seedling	none	none	0.103693	AMP-binding domain containing protein, expressed\
LOC_Os02g21009	none	flag	none	0.0884877	sodium/calcium exchanger protein, putative, expressed\
LOC_Os02g45950	none	flag	none	0.0815642	expressed protein\
LOC_Os02g55870	seedling	none	none	0.0693833	heparanase-like protein precursor, putative, expressed\
LOC_Os03g05310	seedling	none	none	0.0791364	pheophorbide a oxygenase, chloroplast precursor, putative, expressed\
LOC_Os03g17120	none	flag	none	0.26128	arginine biosynthesis bifunctional protein argJ 1, putative, expressed\
LOC_Os03g18070	seedling	none	none	0.078962	omega-3 fatty acid desaturase, chloroplast precursor, putative, expressed\
LOC_Os03g21040	seedling	none	none	0.233769	stress responsive protein, putative, expressed\
LOC_Os03g31550	seedling	none	none	0.0590005	aldehyde oxidase, putative, expressed\
LOC_Os03g51150	seedling	none	none	0.0543008	expressed protein\
LOC_Os03g55720	seedling	none	none	0.193313	cytochrome b6f complex subunit, putative, expressed\
LOC_Os03g58230	seedling	none	none	0.123712	plant-specific domain TIGR01615 family protein, expressed\
LOC_Os03g64210	seedling	none	none	0.167068	T-complex protein, putative, expressed\
LOC_Os04g11970	seedling	none	none	0.0703281	O-methyltransferase, putative, expressed\
LOC_Os04g28210	none	flag	none	0.0765726	verticillium wilt disease resistance protein, putative, expressed\
LOC_Os04g47360	none	flag	none	0.1893	OsPOP9 - Putative Prolyl Oligopeptidase homologue, expressed\
LOC_Os04g54810	seedling	none	none	0.32083	beta-D-xylosidase, putative, expressed\
LOC_Os05g04584	seedling	none	none	0.175072	transferase family protein, putative, expressed\
LOC_Os05g22730	seedling	none	none	0.129538	expressed protein\
LOC_Os05g32420	seedling	none	none	0.350955	expressed protein\
LOC_Os05g38150	seedling	none	none	0.18476	amino acid kinase, putative, expressed\
LOC_Os05g46290	none	flag	none	0.0991031	T-complex protein, putative, expressed\
LOC_Os05g48900	seedling	none	none	0.110165	fasciclin domain containing protein, expressed\
LOC_Os05g51670	seedling	none	none	0.102836	NAD dependent epimerase/dehydratase family protein, putative, expressed\
LOC_Os06g06780	seedling	none	none	0.167396	harpin-induced protein, putative, expressed\
LOC_Os06g19444	none	none	none	0.417663	CCT/B-box zinc finger protein, putative, expressed\
LOC_Os06g28630	seedling	flag	none	0.123379	expressed protein\
LOC_Os06g48180	seedling	none	none	0.171037	glycosyl hydrolases family 16, putative, expressed\
LOC_Os06g50040	none	none	none	0.0965277	OsSAUR29 - Auxin-responsive SAUR gene family member, expressed\
LOC_Os06g50300	seedling	none	none	0.153866	heat shock protein, putative, expressed\
LOC_Os07g02540	seedling	none	none	0.0189865	HLS, putative, expressed\
LOC_Os07g05380	none	flag	none	0.0892085	ATPase BadF/BadG/BcrA/BcrD type, putative, expressed\
LOC_Os07g40224	none	flag	none	0.378082	expressed protein\
LOC_Os07g40790	seedling	none	none	0.223413	COBW domain containing protein, putative, expressed\
LOC_Os07g49270	seedling	none	none	0.129725	AMP deaminase, putative, expressed\
LOC_Os08g10260	none	flag	none	0.0905785	NBS-LRR disease resistance protein, putative, expressed\
LOC_Os08g32980	seedling	none	none	0.310401	expressed protein\
LOC_Os09g26880	seedling	none	none	0.286962	aldehyde dehydrogenase, putative, expressed\
LOC_Os09g39910	seedling	none	none	0.136689	ABC transporter, ATP-binding protein, putative, expressed\
LOC_Os10g25030	seedling	none	none	0.0877531	red chlorophyll catabolite reductase, putative, expressed\
LOC_Os10g35070	seedling	none	none	0.017154	alpha-galactosidase precursor, putative, expressed\
LOC_Os10g42190	seedling	none	none	0.224093	leucine rich repeat containing protein, expressed\
LOC_Os11g32500	seedling	none	none	0.271101	rubredoxin family protein, putative, expressed\
LOC_Os11g42500	seedling	none	none	0.208206	dirigent, putative, expressed\
LOC_Os12g36670	seedling	none	none	0.176821	F-box/LRR-repeat protein 3, putative, expressed\

## Sheet: Candidate genes by CC
Locus_ID	Seedling	Flag_leave	Sec_leave	Putative Function	SNPs
LOC_Os10g25040	seedling	none	none	red chlorophyll catabolite reductase, putative, expressed
LOC_Os06g28630	seedling	flag	none	expressed protein
LOC_Os08g09200	seedling	none	none	aconitate hydratase protein, putative, expressed
LOC_Os01g61010	seedling	none	none	nodulin, putative, expressed	Yes
LOC_Os02g45950	none	flag	none	expressed protein
LOC_Os11g42500	seedling	none	none	dirigent, putative, expressed
LOC_Os08g34790	seedling	none	none	AMP-binding domain containing protein, expressed
LOC_Os06g24730	seedling	none	none	hydrolase, alpha/beta fold family domain containing protein, expressed
LOC_Os04g47360	none	flag	none	OsPOP9 - Putative Prolyl Oligopeptidase homologue, expressed
LOC_Os03g62160	none	flag	none	expressed protein
LOC_Os05g03460	none	none	none	protein kinase, putative, expressed
LOC_Os03g58910	seedling	none	none	expressed protein
LOC_Os02g08100	seedling	none	none	AMP-binding domain containing protein, expressed
LOC_Os09g39910	seedling	none	none	ABC transporter, ATP-binding protein, putative, expressed
LOC_Os03g55720	seedling	none	none	cytochrome b6f complex subunit, putative, expressed
LOC_Os01g72210	none	flag	none	early-responsive to dehydration protein-related, putative, expressed	Yes
LOC_Os01g66890	seedling	none	none	BTBZ1 - Bric-a-Brac, Tramtrack, and Broad Complex BTB domain with TAZ zinc finger and Calmodulin-binding domains, expressed	Yes
LOC_Os06g19444	seedling	none	none	CCT/B-box zinc finger protein, putative, expressed
LOC_Os09g26880	seedling	none	none	aldehyde dehydrogenase, putative, expressed
LOC_Os05g41490	seedling	none	none	circadian clock coupling factor ZGT, putative, expressed
LOC_Os07g02540	seedling	none	none	HLS, putative, expressed
LOC_Os06g37010	none	flag	none	metal cation transporter, putative, expressed
LOC_Os01g11600	seedling	none	none	expressed protein
LOC_Os07g05380	none	flag	none	ATPase BadF/BadG/BcrA/BcrD type, putative, expressed
LOC_Os05g49770	seedling	none	none	CTP synthase, putative, expressed
LOC_Os03g51150	seedling	none	none	expressed protein
LOC_Os01g73110	seedling	none	none	expressed protein	Yes
LOC_Os05g07810	seedling	none	none	universal stress protein domain containing protein, putative, expressed
LOC_Os02g10290	seedling	none	none	copper-transporting ATPase, putative, expressed
LOC_Os03g51920	seedling	none	none	peptidase, M50 family, putative, expressed

## Sheet: Candidategenes WGCN
Locus_ID	Seedling	Flag_leave	Sec_leave	Putative Function	SNPs
LOC_Os04g16680	seedling	none	none	fructose-1,6-bisphosphatase, putative, expressed
LOC_Os06g28630	seedling	flag	none	expressed protein
LOC_Os06g50300	seedling	none	none	heat shock protein, putative, expressed
LOC_Os03g29980	seedling	none	none	ACT domain containing protein, expressed
LOC_Os04g03050	seedling	none	none	OsSub34 - Putative Subtilisin homologue, expressed	Yes
LOC_Os03g17120	none	flag	none	arginine biosynthesis bifunctional protein argJ 1, putative, expressed
LOC_Os06g46799	seedling	none	none	peroxidase precursor, putative, expressed	Yes
LOC_Os02g45950	none	flag	none	expressed protein
LOC_Os03g31550	seedling	none	none	aldehyde oxidase, putative, expressed
LOC_Os10g37180	seedling	none	none	glycine cleavage system H protein, putative, expressed
LOC_Os11g42500	seedling	none	none	dirigent, putative, expressed
LOC_Os11g32500	seedling	none	none	rubredoxin family protein, putative, expressed
LOC_Os01g64870	seedling	none	none	expressed protein	Yes
LOC_Os05g51670	seedling	none	none	NAD dependent epimerase/dehydratase family protein, putative, expressed
LOC_Os03g62160	none	flag	none	expressed protein
LOC_Os01g21250	seedling	none	none	late embryogenesis abundant protein, putative, expressed
LOC_Os06g48180	seedling	none	none	glycosyl hydrolases family 16, putative, expressed
LOC_Os02g08100	seedling	none	none	AMP-binding domain containing protein, expressed
LOC_Os09g29840	seedling	none	none	heat shock protein, putative, expressed
LOC_Os09g39910	seedling	none	none	ABC transporter, ATP-binding protein, putative, expressed
LOC_Os04g11970	seedling	none	none	O-methyltransferase, putative, expressed
LOC_Os06g48030	seedling	none	none	peroxidase precursor, putative, expressed
LOC_Os03g55720	seedling	none	none	cytochrome b6f complex subunit, putative, expressed
LOC_Os07g06970	none	flag	none	HEN1, putative, expressed
LOC_Os03g53800	seedling	none	none	periplasmic beta-glucosidase precursor, putative, expressed
LOC_Os09g25610	seedling	none	none	class I glutamine amidotransferase, putative, expressed
LOC_Os02g21009	none	flag	none	sodium/calcium exchanger protein, putative, expressed
LOC_Os01g72210	none	flag	none	early-responsive to dehydration protein-related, putative, expressed	Yes
LOC_Os01g66890	seedling	none	none	BTBZ1 - Bric-a-Brac, Tramtrack, and Broad Complex BTB domain with TAZ zinc finger and Calmodulin-binding domains, expressed	Yes
LOC_Os03g05310	seedling	none	none	pheophorbide a oxygenase, chloroplast precursor, putative, expressed
LOC_Os01g52340	none	flag	none	NB-ARC domain containing protein, expressed
LOC_Os02g01280	seedling	none	none	T-complex protein, putative, expressed
LOC_Os09g26880	seedling	none	none	aldehyde dehydrogenase, putative, expressed
LOC_Os01g47690	seedling	none	none	metallo-beta-lactamase family protein, putative, expressed
LOC_Os02g31860	none	flag	none	expressed protein
LOC_Os07g02540	seedling	none	none	HLS, putative, expressed
LOC_Os07g40790	seedling	none	none	COBW domain containing protein, putative, expressed
LOC_Os04g52500	seedling	none	none	lecithine cholesterol acyltransferase, putative, expressed
LOC_Os04g02050	seedling	none	none	bifunctional 3-phosphoadenosine 5-phosphosulfate synthetase, putative, expressed
LOC_Os05g04584	seedling	none	none	transferase family protein, putative, expressed
LOC_Os01g11810	none	flag	none	powdery mildew resistant protein 5, putative, expressed
LOC_Os12g42230	seedling	none	none	transketolase, putative, expressed
LOC_Os12g36670	seedling	none	none	F-box/LRR-repeat protein 3, putative, expressed
LOC_Os05g38150	seedling	none	none	amino acid kinase, putative, expressed
LOC_Os10g42190	seedling	none	none	leucine rich repeat containing protein, expressed
LOC_Os01g55510	seedling	none	none	dynein light chain type 1 domain containing protein, expressed
LOC_Os01g43220	none	flag	none	chitinase domain-containing protein 1 precursor, putative, expressed
LOC_Os01g71190	seedling	none	none	photosystem II reaction center PSB28 protein, chloroplast precursor, putative, expressed	Yes
LOC_Os05g48900	seedling	none	none	fasciclin domain containing protein, expressed
LOC_Os02g02410	seedling	none	none	DnaK family protein, putative, expressed
LOC_Os02g55870	seedling	none	none	heparanase-like protein precursor, putative, expressed
LOC_Os05g46290	none	flag	none	T-complex protein, putative, expressed
LOC_Os06g06780	seedling	none	none	harpin-induced protein, putative, expressed
LOC_Os04g28210	none	flag	none	verticillium wilt disease resistance protein, putative, expressed
LOC_Os02g51470	seedling	none	none	ATP synthase F1, delta subunit family protein, putative, expressed
LOC_Os03g58230	seedling	none	none	plant-specific domain TIGR01615 family protein, expressed
LOC_Os03g18070	seedling	none	none	omega-3 fatty acid desaturase, chloroplast precursor, putative, expressed
LOC_Os12g19470	seedling	none	none	ribulose bisphosphate carboxylase small chain, chloroplast precursor, putative, expressed
LOC_Os05g22730	seedling	none	none	expressed protein
